# Supplementary material for: Tetra­kis[3-(2-pyridylamino)pyridine-κN]nickel(II) diperchlorate ethanol disolvate
Source: Acta Crystallogr Sect E Struct Rep Online. 2008 Mar 14;64(Pt 4):m540. doi: 10.1107/S1600536808006569 (PMC2961010; doi:10.1107/S1600536808006569)
Supplement: Supplementary file 1 [file e-64-0m540-sup1.cif]

##############################################################################
###                                                                        ###
###        Electronic paper (Acta Crystallographica Section E)             ###
###                                                                        ###
##############################################################################
#                                                                            #
# This CIF contains the data in a paper accepted for publication in Acta     #
# Crystallographica Section E. It conforms to the requirements of Notes      #
# for Authors for Section E, and has been peer reviewed under the auspices   #
# of the IUCr Commission on Journals.                                        #
#                                                                            #
# Full details of the Crystallographic Information File format               #
# are given in the paper "The Crystallographic Information File (CIF):       #
# a New Standard Archive File for Crystallography" by S. R. Hall, F. H.      #
# Allen and I. D. Brown [Acta Cryst. (1991), A47, 655-685].                  #
#                                                                            #
# The current version of the core CIF dictionary is obtainable from          #
# ftp://ftp.iucr.org/pub/cif_core.dic. The current version number is 2.4.    #
#                                                                            #
# Software is freely available for graphical display of the structure(s) in  #
# this CIF.  For information consult the CIF home page http://www.iucr.org/  #
# cif/home.html                                                              #
#                                                                            #
# This file may be used for bona fide research purposes within the           #
# scientific community so long as proper attribution is given to the journal # 
# article from which it was obtained.                                        #
#                                                                            #
##############################################################################
                                             
data_I
_audit_creation_method     SHELXL-97
_chemical_name_systematic
;
Tetrakis[3-(2-pyridylamino)pyridine-\kN]nickel(II) bis(perchlorate) ethanol
disolvate
;
_chemical_name_common     ?
_chemical_formula_moiety     'C40 H36 N12 Ni 2+, 2(Cl O4 -), 2(C2 H6 O)'
_chemical_formula_sum     'C44 H48 Cl2 N12 Ni O10'
_chemical_formula_iupac     '[Ni (C10 H9 N3)4] (Cl O4)2, 2C2 H6 O'
_chemical_formula_weight     1034.55
_chemical_melting_point     ?
_symmetry_cell_setting     monoclinic
_symmetry_space_group_name_H-M     'C 2/c'
_symmetry_space_group_name_Hall     '-C 2yc'
loop_
    _symmetry_equiv_pos_as_xyz
    'x, y, z'
    '-x, y, -z+1/2'
    'x+1/2, y+1/2, z'
    '-x+1/2, y+1/2, -z+1/2'
    '-x, -y, -z'
    'x, -y, z-1/2'
    '-x+1/2, -y+1/2, -z'
    'x+1/2, -y+1/2, z-1/2'
_cell_length_a     27.767(4)
_cell_length_b     10.7067(14)
_cell_length_c     18.144(2)
_cell_angle_alpha     90.00
_cell_angle_beta     115.891(9)
_cell_angle_gamma     90.00
_cell_volume     4852.6(11)
_cell_formula_units_Z     4
_cell_measurement_reflns_used     4315
_cell_measurement_theta_min     1.63
_cell_measurement_theta_max     25.10
_cell_measurement_temperature     298(2)
_exptl_crystal_description     block
_exptl_crystal_colour     green
_exptl_crystal_size_max     0.32
_exptl_crystal_size_mid     0.22
_exptl_crystal_size_min     0.17
_exptl_crystal_density_diffrn     1.416
_exptl_crystal_density_meas     ?
_exptl_crystal_density_method     'not measured'
_exptl_crystal_F_000     2152
_exptl_absorpt_coefficient_mu     0.579
_exptl_absorpt_correction_type     'multi-scan'
_exptl_absorpt_process_details     '(SADABS; Sheldrick, 2004)'
_exptl_absorpt_correction_T_min     0.8364
_exptl_absorpt_correction_T_max     0.9080
_exptl_special_details
;
;
_diffrn_ambient_temperature     298(2)
_diffrn_radiation_type     MoK\a
_diffrn_radiation_wavelength     0.71073
_diffrn_radiation_source     'fine-focus sealed tube'
_diffrn_radiation_monochromator     graphite
_diffrn_measurement_device_type     'Bruker APEXII area-detector'
_diffrn_measurement_method     '\f and \w'
_diffrn_detector_area_resol_mean     ?
_diffrn_reflns_number     11042
_diffrn_reflns_av_R_equivalents     0.0443
_diffrn_reflns_av_sigmaI/netI     0.0792
_diffrn_reflns_theta_min     1.63
_diffrn_reflns_theta_max     25.10
_diffrn_reflns_theta_full     25.10
_diffrn_measured_fraction_theta_max     0.997
_diffrn_measured_fraction_theta_full     0.997
_diffrn_reflns_limit_h_min     -33
_diffrn_reflns_limit_h_max     33
_diffrn_reflns_limit_k_min     -12
_diffrn_reflns_limit_k_max     12
_diffrn_reflns_limit_l_min     -21
_diffrn_reflns_limit_l_max     21
_diffrn_standards_number     0
_diffrn_standards_interval_count     0
_diffrn_standards_interval_time     0
_diffrn_standards_decay_%     ?
_refine_special_details
;
 Refinement of F^2^ against ALL reflections.  The weighted R-factor wR and
 goodness of fit S are based on F^2^, conventional R-factors R are based
 on F, with F set to zero for negative F^2^. The threshold expression of
 F^2^ > 2sigma(F^2^) is used only for calculating R-factors(gt) etc. and is
 not relevant to the choice of reflections for refinement.  R-factors based
 on F^2^ are statistically about twice as large as those based on F, and R-
 factors based on ALL data will be even larger.
;
_reflns_number_total     4315
_reflns_number_gt     2875
_reflns_threshold_expression     I>2\s(I)
_refine_ls_structure_factor_coef     Fsqd
_refine_ls_matrix_type     full
_refine_ls_R_factor_all     0.0769
_refine_ls_R_factor_gt     0.0479
_refine_ls_wR_factor_gt     0.1215
_refine_ls_wR_factor_ref     0.1341
_refine_ls_goodness_of_fit_ref     1.079
_refine_ls_restrained_S_all     1.079
_refine_ls_number_reflns     4315
_refine_ls_number_parameters     314
_refine_ls_number_restraints     0
_refine_ls_hydrogen_treatment     constr
_refine_ls_weighting_scheme     calc
_refine_ls_weighting_details
         'calc w=1/[\s^2^(Fo^2^)+(0.0501P)^2^+1.1196P] where P=(Fo^2^+2Fc^2^)/3'
_atom_sites_solution_hydrogens     geom
_atom_sites_solution_primary     direct
_atom_sites_solution_secondary     difmap
_refine_ls_shift/su_max     0.084
_refine_ls_shift/su_mean     0.002
_refine_diff_density_max     0.352
_refine_diff_density_min     -0.364
_refine_ls_extinction_method     none
_refine_ls_extinction_coef     ?
loop_
    _atom_type_symbol
    _atom_type_description
    _atom_type_scat_dispersion_real
    _atom_type_scat_dispersion_imag
    _atom_type_scat_source
    'C' 'C' 0.0033 0.0016
                         'International Tables Vol C Tables 4.2.6.8 and 6.1.1.4'
    'H' 'H' 0.0000 0.0000
                         'International Tables Vol C Tables 4.2.6.8 and 6.1.1.4'
    'N' 'N' 0.0061 0.0033
                         'International Tables Vol C Tables 4.2.6.8 and 6.1.1.4'
    'O' 'O' 0.0106 0.0060
                         'International Tables Vol C Tables 4.2.6.8 and 6.1.1.4'
    'Ni' 'Ni' 0.3393 1.1124
                         'International Tables Vol C Tables 4.2.6.8 and 6.1.1.4'
    'Cl' 'Cl' 0.1484 0.1585
                         'International Tables Vol C Tables 4.2.6.8 and 6.1.1.4'
_computing_data_collection     'APEX2 (Bruker, 2004)'
_computing_cell_refinement     'SAINT (Bruker, 2004)'
_computing_data_reduction     'SAINT (Bruker, 2004)'
_computing_structure_solution     'SHELXS97 (Sheldrick, 2008)'
_computing_structure_refinement     'SHELXL97 (Sheldrick, 2008)'
_computing_molecular_graphics     'SHELXTL (Sheldrick, 2008)'
_computing_publication_material     'SHELXTL (Sheldrick, 2008)'
loop_
    _atom_site_type_symbol
    _atom_site_label
    _atom_site_fract_x
    _atom_site_fract_y
    _atom_site_fract_z
    _atom_site_U_iso_or_equiv
    _atom_site_adp_type
    _atom_site_calc_flag
    _atom_site_refinement_flags
    _atom_site_occupancy
    _atom_site_disorder_assembly
    _atom_site_disorder_group
    Ni Ni1 0.5000 0.23720(5) 0.7500 0.0397(2) Uani d S 1 . .
    N N1 0.54118(10) 0.1032(2) 0.72421(16) 0.0455(6) Uani d . 1 . .
    N N2 0.60983(11) -0.1938(3) 0.80972(17) 0.0586(8) Uani d . 1 . .
    H H2 0.6337 -0.2349 0.8016 0.070 Uiso calc R 1 . .
    N N3 0.56191(11) -0.1786(3) 0.88745(18) 0.0577(7) Uani d . 1 . .
    N N4 0.54239(10) 0.3700(2) 0.72509(16) 0.0438(6) Uani d . 1 . .
    N N5 0.68140(10) 0.4606(3) 0.79766(17) 0.0550(7) Uani d . 1 . .
    H H5B 0.6945 0.3923 0.8237 0.066 Uiso calc R 1 . .
    N N6 0.69860(11) 0.6684(3) 0.77848(18) 0.0574(7) Uani d . 1 . .
    C C1 0.56303(12) 0.0085(3) 0.77601(19) 0.0456(8) Uani d . 1 . .
    H H1 0.5621 0.0104 0.8267 0.055 Uiso calc R 1 . .
    C C2 0.58706(13) -0.0930(3) 0.7574(2) 0.0474(8) Uani d . 1 . .
    C C3 0.58891(14) -0.0912(3) 0.6822(2) 0.0547(9) Uani d . 1 . .
    H H3 0.6051 -0.1566 0.6677 0.066 Uiso calc R 1 . .
    C C4 0.56711(14) 0.0061(3) 0.6297(2) 0.0565(9) Uani d . 1 . .
    H H4 0.5684 0.0073 0.5794 0.068 Uiso calc R 1 . .
    C C5 0.54302(13) 0.1029(3) 0.6514(2) 0.0515(8) Uani d . 1 . .
    H H5 0.5279 0.1687 0.6152 0.062 Uiso calc R 1 . .
    C C6 0.59913(15) -0.2364(3) 0.8729(2) 0.0544(9) Uani d . 1 . .
    C C7 0.62701(16) -0.3403(4) 0.9173(2) 0.0682(11) Uani d . 1 . .
    H H7 0.6529 -0.3791 0.9058 0.082 Uiso calc R 1 . .
    C C8 0.61504(17) -0.3838(4) 0.9787(2) 0.0757(11) Uani d . 1 . .
    H H8 0.6324 -0.4540 1.0089 0.091 Uiso calc R 1 . .
    C C9 0.57742(17) -0.3231(4) 0.9951(2) 0.0720(11) Uani d . 1 . .
    H H9 0.5692 -0.3502 1.0369 0.086 Uiso calc R 1 . .
    C C10 0.55247(15) -0.2224(4) 0.9489(2) 0.0643(10) Uani d . 1 . .
    H H10 0.5272 -0.1812 0.9606 0.077 Uiso calc R 1 . .
    C C11 0.59564(12) 0.3773(3) 0.76688(19) 0.0437(7) Uani d . 1 . .
    H H11 0.6127 0.3229 0.8106 0.052 Uiso calc R 1 . .
    C C12 0.62665(12) 0.4614(3) 0.74861(19) 0.0426(7) Uani d . 1 . .
    C C13 0.60115(12) 0.5367(3) 0.6812(2) 0.0477(8) Uani d . 1 . .
    H H13 0.6208 0.5904 0.6645 0.057 Uiso calc R 1 . .
    C C14 0.54629(13) 0.5316(3) 0.6387(2) 0.0525(8) Uani d . 1 . .
    H H14 0.5285 0.5841 0.5942 0.063 Uiso calc R 1 . .
    C C15 0.51777(13) 0.4489(3) 0.6622(2) 0.0515(8) Uani d . 1 . .
    H H15 0.4806 0.4475 0.6339 0.062 Uiso calc R 1 . .
    C C16 0.71742(12) 0.5563(3) 0.8097(2) 0.0480(8) Uani d . 1 . .
    C C17 0.77153(13) 0.5330(4) 0.8563(2) 0.0653(10) Uani d . 1 . .
    H H17 0.7835 0.4542 0.8784 0.078 Uiso calc R 1 . .
    C C18 0.80698(16) 0.6289(5) 0.8690(3) 0.0827(13) Uani d . 1 . .
    H H18 0.8434 0.6163 0.9007 0.099 Uiso calc R 1 . .
    C C19 0.78839(18) 0.7437(4) 0.8349(3) 0.0815(13) Uani d . 1 . .
    H H19 0.8118 0.8094 0.8415 0.098 Uiso calc R 1 . .
    C C20 0.73503(16) 0.7584(4) 0.7913(3) 0.0701(11) Uani d . 1 . .
    H H20 0.7226 0.8366 0.7686 0.084 Uiso calc R 1 . .
    Cl Cl1 0.39899(4) 0.22782(8) 0.51603(5) 0.0580(3) Uani d . 1 . .
    O O1 0.42456(13) 0.2385(3) 0.60132(16) 0.0903(10) Uani d . 1 . .
    O O2 0.43498(15) 0.2706(3) 0.4854(2) 0.1180(13) Uani d . 1 . .
    O O3 0.38628(16) 0.1017(3) 0.4956(2) 0.1268(14) Uani d . 1 . .
    O O4 0.35263(17) 0.2973(5) 0.4863(4) 0.196(2) Uani d . 1 . .
    O O5 0.7269(3) 0.2376(3) 0.8974(3) 0.166(2) Uani d . 1 . .
    H H5A 0.7075 0.2571 0.9190 0.249 Uiso calc R 1 . .
    C C21 0.7270(3) 0.0252(6) 0.9344(4) 0.143(2) Uani d . 1 . .
    H H21A 0.7532 0.0553 0.9863 0.215 Uiso calc R 1 . .
    H H21B 0.7396 -0.0506 0.9206 0.215 Uiso calc R 1 . .
    H H21C 0.6940 0.0094 0.9378 0.215 Uiso calc R 1 . .
    C C22 0.7186(3) 0.1150(6) 0.8741(4) 0.151(3) Uani d . 1 . .
    H H22A 0.7416 0.0948 0.8482 0.181 Uiso calc R 1 . .
    H H22B 0.6819 0.1068 0.8327 0.181 Uiso calc R 1 . .
loop_
    _atom_site_aniso_label
    _atom_site_aniso_U_11
    _atom_site_aniso_U_22
    _atom_site_aniso_U_33
    _atom_site_aniso_U_12
    _atom_site_aniso_U_13
    _atom_site_aniso_U_23
    Ni1 0.0470(3) 0.0271(3) 0.0562(4) 0.000 0.0329(3) 0.000
    N1 0.0539(16) 0.0367(15) 0.0564(16) 0.0018(12) 0.0340(14) 0.0022(13)
    N2 0.070(2) 0.0493(17) 0.0644(19) 0.0226(15) 0.0365(17) 0.0081(15)
    N3 0.0660(19) 0.0489(18) 0.0645(19) 0.0046(14) 0.0344(17) 0.0068(15)
    N4 0.0470(16) 0.0328(14) 0.0556(16) 0.0043(12) 0.0261(14) 0.0038(13)
    N5 0.0428(16) 0.0420(16) 0.071(2) 0.0045(12) 0.0166(15) 0.0154(14)
    N6 0.0506(17) 0.0438(18) 0.073(2) -0.0016(14) 0.0221(16) 0.0044(15)
    C1 0.057(2) 0.0342(17) 0.0531(19) 0.0017(15) 0.0311(17) 0.0019(16)
    C2 0.0508(19) 0.0390(18) 0.058(2) 0.0035(15) 0.0285(17) -0.0007(16)
    C3 0.065(2) 0.046(2) 0.064(2) 0.0063(17) 0.0384(19) -0.0056(18)
    C4 0.072(2) 0.052(2) 0.059(2) 0.0061(18) 0.041(2) 0.0009(18)
    C5 0.063(2) 0.046(2) 0.058(2) 0.0033(16) 0.0376(18) 0.0063(17)
    C6 0.061(2) 0.044(2) 0.054(2) 0.0017(17) 0.0212(18) -0.0013(17)
    C7 0.079(3) 0.054(2) 0.068(3) 0.017(2) 0.029(2) 0.011(2)
    C8 0.086(3) 0.056(3) 0.065(3) 0.003(2) 0.014(2) 0.012(2)
    C9 0.075(3) 0.075(3) 0.059(2) -0.012(2) 0.023(2) 0.014(2)
    C10 0.061(2) 0.069(3) 0.065(2) -0.0037(19) 0.029(2) 0.006(2)
    C11 0.045(2) 0.0372(18) 0.0494(19) 0.0069(14) 0.0213(16) 0.0081(15)
    C12 0.0455(18) 0.0325(16) 0.0498(18) 0.0019(13) 0.0208(16) 0.0001(14)
    C13 0.051(2) 0.0383(18) 0.054(2) -0.0073(15) 0.0230(17) 0.0052(16)
    C14 0.048(2) 0.0414(19) 0.057(2) -0.0002(15) 0.0123(17) 0.0124(16)
    C15 0.0446(19) 0.0412(19) 0.063(2) -0.0004(15) 0.0184(17) 0.0032(17)
    C16 0.0405(18) 0.047(2) 0.056(2) -0.0021(15) 0.0204(16) -0.0038(16)
    C17 0.043(2) 0.061(2) 0.079(3) 0.0068(17) 0.0141(19) 0.003(2)
    C18 0.043(2) 0.095(4) 0.101(3) -0.008(2) 0.024(2) -0.006(3)
    C19 0.064(3) 0.077(3) 0.096(3) -0.026(2) 0.029(3) -0.005(3)
    C20 0.067(3) 0.054(2) 0.078(3) -0.0135(19) 0.022(2) 0.006(2)
    Cl1 0.0655(6) 0.0541(6) 0.0529(5) -0.0062(4) 0.0243(5) -0.0040(4)
    O1 0.104(2) 0.120(3) 0.0521(16) -0.0282(18) 0.0392(17) -0.0173(15)
    O2 0.150(3) 0.146(3) 0.084(2) -0.053(2) 0.076(2) 0.000(2)
    O3 0.183(4) 0.082(2) 0.152(3) -0.060(2) 0.106(3) -0.062(2)
    O4 0.095(3) 0.162(4) 0.274(6) 0.057(3) 0.026(4) 0.053(4)
    O5 0.221(6) 0.067(2) 0.128(4) 0.010(3) 0.001(3) 0.019(2)
    C21 0.189(7) 0.092(4) 0.147(6) -0.001(4) 0.072(5) 0.004(4)
    C22 0.187(7) 0.080(4) 0.129(5) -0.028(4) 0.017(5) 0.013(4)
_geom_special_details
;
 All esds (except the esd in the dihedral angle between two l.s. planes)
 are estimated using the full covariance matrix.  The cell esds are taken
 into account individually in the estimation of esds in distances, angles
 and torsion angles; correlations between esds in cell parameters are only
 used when they are defined by crystal symmetry.  An approximate (isotropic)
 treatment of cell esds is used for estimating esds involving l.s. planes.
;
loop_
    _geom_bond_atom_site_label_1
    _geom_bond_atom_site_label_2
    _geom_bond_site_symmetry_2
    _geom_bond_distance
    _geom_bond_publ_flag
    Ni1 N1 2_656 2.013(2) ?
    Ni1 N1 . 2.013(2) ?
    Ni1 N4 . 2.019(2) ?
    Ni1 N4 2_656 2.019(2) ?
    N1 C1 . 1.335(4) ?
    N1 C5 . 1.344(4) ?
    N2 C6 . 1.382(4) ?
    N2 C2 . 1.393(4) ?
    N2 H2 . 0.8600 ?
    N3 C6 . 1.326(4) ?
    N3 C10 . 1.336(4) ?
    N4 C11 . 1.337(4) ?
    N4 C15 . 1.342(4) ?
    N5 C16 . 1.381(4) ?
    N5 C12 . 1.386(4) ?
    N5 H5B . 0.8600 ?
    N6 C16 . 1.332(4) ?
    N6 C20 . 1.342(4) ?
    C1 C2 . 1.392(4) ?
    C1 H1 . 0.9300 ?
    C2 C3 . 1.388(4) ?
    C3 C4 . 1.362(5) ?
    C3 H3 . 0.9300 ?
    C4 C5 . 1.381(4) ?
    C4 H4 . 0.9300 ?
    C5 H5 . 0.9300 ?
    C6 C7 . 1.394(5) ?
    C7 C8 . 1.376(5) ?
    C7 H7 . 0.9300 ?
    C8 C9 . 1.369(5) ?
    C8 H8 . 0.9300 ?
    C9 C10 . 1.356(5) ?
    C9 H9 . 0.9300 ?
    C10 H10 . 0.9300 ?
    C11 C12 . 1.382(4) ?
    C11 H11 . 0.9300 ?
    C12 C13 . 1.375(4) ?
    C13 C14 . 1.375(4) ?
    C13 H13 . 0.9300 ?
    C14 C15 . 1.373(4) ?
    C14 H14 . 0.9300 ?
    C15 H15 . 0.9300 ?
    C16 C17 . 1.388(5) ?
    C17 C18 . 1.371(5) ?
    C17 H17 . 0.9300 ?
    C18 C19 . 1.371(6) ?
    C18 H18 . 0.9300 ?
    C19 C20 . 1.350(6) ?
    C19 H19 . 0.9300 ?
    C20 H20 . 0.9300 ?
    Cl1 O4 . 1.377(4) ?
    Cl1 O1 . 1.397(3) ?
    Cl1 O3 . 1.404(3) ?
    Cl1 O2 . 1.415(3) ?
    O5 C22 . 1.368(6) ?
    O5 H5A . 0.8200 ?
    C21 C22 . 1.397(7) ?
    C21 H21A . 0.9600 ?
    C21 H21B . 0.9600 ?
    C21 H21C . 0.9600 ?
    C22 H22A . 0.9700 ?
    C22 H22B . 0.9700 ?
loop_
    _geom_angle_atom_site_label_1
    _geom_angle_atom_site_label_2
    _geom_angle_atom_site_label_3
    _geom_angle_site_symmetry_1
    _geom_angle_site_symmetry_3
    _geom_angle
    _geom_angle_publ_flag
    N1 Ni1 N1 2_656 . 89.08(14) ?
    N1 Ni1 N4 2_656 . 179.09(11) ?
    N1 Ni1 N4 . . 90.24(10) ?
    N1 Ni1 N4 2_656 2_656 90.24(10) ?
    N1 Ni1 N4 . 2_656 179.09(11) ?
    N4 Ni1 N4 . 2_656 90.44(13) ?
    C1 N1 C5 . . 119.3(3) ?
    C1 N1 Ni1 . . 120.49(19) ?
    C5 N1 Ni1 . . 120.0(2) ?
    C6 N2 C2 . . 128.5(3) ?
    C6 N2 H2 . . 115.7 ?
    C2 N2 H2 . . 115.7 ?
    C6 N3 C10 . . 117.1(3) ?
    C11 N4 C15 . . 118.2(3) ?
    C11 N4 Ni1 . . 121.5(2) ?
    C15 N4 Ni1 . . 120.2(2) ?
    C16 N5 C12 . . 127.8(3) ?
    C16 N5 H5B . . 116.1 ?
    C12 N5 H5B . . 116.1 ?
    C16 N6 C20 . . 116.6(3) ?
    N1 C1 C2 . . 122.8(3) ?
    N1 C1 H1 . . 118.6 ?
    C2 C1 H1 . . 118.6 ?
    C3 C2 C1 . . 117.0(3) ?
    C3 C2 N2 . . 118.7(3) ?
    C1 C2 N2 . . 124.3(3) ?
    C4 C3 C2 . . 120.2(3) ?
    C4 C3 H3 . . 119.9 ?
    C2 C3 H3 . . 119.9 ?
    C3 C4 C5 . . 119.8(3) ?
    C3 C4 H4 . . 120.1 ?
    C5 C4 H4 . . 120.1 ?
    N1 C5 C4 . . 120.9(3) ?
    N1 C5 H5 . . 119.6 ?
    C4 C5 H5 . . 119.6 ?
    N3 C6 N2 . . 118.7(3) ?
    N3 C6 C7 . . 122.8(3) ?
    N2 C6 C7 . . 118.5(3) ?
    C8 C7 C6 . . 118.0(4) ?
    C8 C7 H7 . . 121.0 ?
    C6 C7 H7 . . 121.0 ?
    C9 C8 C7 . . 119.5(4) ?
    C9 C8 H8 . . 120.3 ?
    C7 C8 H8 . . 120.3 ?
    C10 C9 C8 . . 118.4(4) ?
    C10 C9 H9 . . 120.8 ?
    C8 C9 H9 . . 120.8 ?
    N3 C10 C9 . . 124.2(4) ?
    N3 C10 H10 . . 117.9 ?
    C9 C10 H10 . . 117.9 ?
    N4 C11 C12 . . 123.5(3) ?
    N4 C11 H11 . . 118.2 ?
    C12 C11 H11 . . 118.2 ?
    C13 C12 C11 . . 117.5(3) ?
    C13 C12 N5 . . 124.7(3) ?
    C11 C12 N5 . . 117.7(3) ?
    C12 C13 C14 . . 119.3(3) ?
    C12 C13 H13 . . 120.4 ?
    C14 C13 H13 . . 120.4 ?
    C15 C14 C13 . . 120.0(3) ?
    C15 C14 H14 . . 120.0 ?
    C13 C14 H14 . . 120.0 ?
    N4 C15 C14 . . 121.4(3) ?
    N4 C15 H15 . . 119.3 ?
    C14 C15 H15 . . 119.3 ?
    N6 C16 N5 . . 118.6(3) ?
    N6 C16 C17 . . 122.7(3) ?
    N5 C16 C17 . . 118.7(3) ?
    C18 C17 C16 . . 118.4(4) ?
    C18 C17 H17 . . 120.8 ?
    C16 C17 H17 . . 120.8 ?
    C17 C18 C19 . . 119.6(4) ?
    C17 C18 H18 . . 120.2 ?
    C19 C18 H18 . . 120.2 ?
    C20 C19 C18 . . 118.0(4) ?
    C20 C19 H19 . . 121.0 ?
    C18 C19 H19 . . 121.0 ?
    N6 C20 C19 . . 124.7(4) ?
    N6 C20 H20 . . 117.7 ?
    C19 C20 H20 . . 117.7 ?
    O4 Cl1 O1 . . 109.0(3) ?
    O4 Cl1 O3 . . 109.4(3) ?
    O1 Cl1 O3 . . 108.6(2) ?
    O4 Cl1 O2 . . 111.8(3) ?
    O1 Cl1 O2 . . 107.7(2) ?
    O3 Cl1 O2 . . 110.3(2) ?
    C22 O5 H5A . . 109.5 ?
    C22 C21 H21A . . 109.5 ?
    C22 C21 H21B . . 109.5 ?
    H21A C21 H21B . . 109.5 ?
    C22 C21 H21C . . 109.5 ?
    H21A C21 H21C . . 109.5 ?
    H21B C21 H21C . . 109.5 ?
    O5 C22 C21 . . 118.1(6) ?
    O5 C22 H22A . . 107.8 ?
    C21 C22 H22A . . 107.8 ?
    O5 C22 H22B . . 107.8 ?
    C21 C22 H22B . . 107.8 ?
    H22A C22 H22B . . 107.1 ?
loop_
    _geom_torsion_atom_site_label_1
    _geom_torsion_atom_site_label_2
    _geom_torsion_atom_site_label_3
    _geom_torsion_atom_site_label_4
    _geom_torsion_site_symmetry_1
    _geom_torsion_site_symmetry_2
    _geom_torsion_site_symmetry_3
    _geom_torsion_site_symmetry_4
    _geom_torsion
    _geom_torsion_publ_flag
    N1 Ni1 N1 C1 2_656 . . . -48.8(2) ?
    N4 Ni1 N1 C1 . . . . 130.6(2) ?
    N1 Ni1 N1 C5 2_656 . . . 125.6(3) ?
    N4 Ni1 N1 C5 . . . . -55.0(3) ?
    N1 Ni1 N4 C11 . . . . -59.8(2) ?
    N4 Ni1 N4 C11 2_656 . . . 120.8(3) ?
    N1 Ni1 N4 C15 . . . . 116.0(2) ?
    N4 Ni1 N4 C15 2_656 . . . -63.4(2) ?
    C5 N1 C1 C2 . . . . -1.2(5) ?
    Ni1 N1 C1 C2 . . . . 173.2(2) ?
    N1 C1 C2 C3 . . . . 1.7(5) ?
    N1 C1 C2 N2 . . . . -179.5(3) ?
    C6 N2 C2 C3 . . . . -157.8(3) ?
    C6 N2 C2 C1 . . . . 23.3(6) ?
    C1 C2 C3 C4 . . . . -0.9(5) ?
    N2 C2 C3 C4 . . . . -179.9(3) ?
    C2 C3 C4 C5 . . . . -0.2(5) ?
    C1 N1 C5 C4 . . . . 0.0(5) ?
    Ni1 N1 C5 C4 . . . . -174.4(2) ?
    C3 C4 C5 N1 . . . . 0.6(5) ?
    C10 N3 C6 N2 . . . . 179.8(3) ?
    C10 N3 C6 C7 . . . . 1.5(5) ?
    C2 N2 C6 N3 . . . . 1.4(6) ?
    C2 N2 C6 C7 . . . . 179.8(3) ?
    N3 C6 C7 C8 . . . . -0.1(6) ?
    N2 C6 C7 C8 . . . . -178.4(3) ?
    C6 C7 C8 C9 . . . . -1.2(6) ?
    C7 C8 C9 C10 . . . . 1.0(6) ?
    C6 N3 C10 C9 . . . . -1.8(6) ?
    C8 C9 C10 N3 . . . . 0.5(6) ?
    C15 N4 C11 C12 . . . . -0.2(4) ?
    Ni1 N4 C11 C12 . . . . 175.7(2) ?
    N4 C11 C12 C13 . . . . -3.4(4) ?
    N4 C11 C12 N5 . . . . 179.0(3) ?
    C16 N5 C12 C13 . . . . 25.5(5) ?
    C16 N5 C12 C11 . . . . -157.0(3) ?
    C11 C12 C13 C14 . . . . 4.5(4) ?
    N5 C12 C13 C14 . . . . -178.0(3) ?
    C12 C13 C14 C15 . . . . -2.2(5) ?
    C11 N4 C15 C14 . . . . 2.7(4) ?
    Ni1 N4 C15 C14 . . . . -173.3(2) ?
    C13 C14 C15 N4 . . . . -1.5(5) ?
    C20 N6 C16 N5 . . . . -179.7(3) ?
    C20 N6 C16 C17 . . . . 2.8(5) ?
    C12 N5 C16 N6 . . . . 7.6(5) ?
    C12 N5 C16 C17 . . . . -174.8(3) ?
    N6 C16 C17 C18 . . . . -1.5(5) ?
    N5 C16 C17 C18 . . . . -179.0(3) ?
    C16 C17 C18 C19 . . . . -0.9(6) ?
    C17 C18 C19 C20 . . . . 1.8(7) ?
    C16 N6 C20 C19 . . . . -1.9(6) ?
    C18 C19 C20 N6 . . . . -0.4(7) ?
loop_
    _geom_hbond_atom_site_label_D
    _geom_hbond_atom_site_label_H
    _geom_hbond_atom_site_label_A
    _geom_hbond_site_symmetry_A
    _geom_hbond_distance_DH
    _geom_hbond_distance_HA
    _geom_hbond_distance_DA
    _geom_hbond_angle_DHA
    N5 H5B O5 . 0.86 2.07 2.928(5) 174.0
    N2 H2 N6 1_545 0.86 2.27 3.129(4) 176.3
data_global
_journal_date_recd_electronic     2008-03-07
_journal_date_accepted     2008-03-09
_journal_name_full     'Acta Crystallographica, Section E'
_journal_year     2008
_journal_volume     64
_journal_issue      4
_journal_page_first     m540
_journal_page_last     m540
_journal_paper_category     QM
_journal_coeditor_code     AT2548
_publ_contact_author_name     'Zhi-Min Wang'
_publ_contact_author_address
;
College of Biology and Environment Engineering,
Zhejiang shuren University, Hangzhou 310015, China
;
_publ_contact_author_email     hslj2004@126.com
_publ_contact_author_fax     '0571-8310828'
_publ_contact_author_phone     '0571-8310828'
_publ_section_title
;
Tetrakis[3-(2-pyridylamino)pyridine-\k<i>N</i>]nickel(II) bis(perchlorate)
ethanol disolvate
;
loop_
    _publ_author_name
    _publ_author_address
    'Zhi-Min Wang'
;
College of Biology and Environment Engineering,
Zhejiang Shuren University, Hangzhou 310015, People's Republic of China
;
