# Supplementary material for: Tetra­kis[3-(2-pyridylamino)pyridine-κN]nickel(II) diperchlorate ethanol disolvate
Source: Acta Crystallogr Sect E Struct Rep Online. 2008 Mar 14;64(Pt 4):m540. doi: 10.1107/S1600536808006569 (PMC2961010; doi:10.1107/S1600536808006569)
Supplement: Supplementary file 2 [file e-64-0m540-Isup2.hkl]

# 
# h,k,l, Fc-squared, Fo-squared, sigma(Fo-squared) and status flag 
# 
data_I
_shelx_title ' xb0498m in C2/c' 
_shelx_refln_list_code          4 
_shelx_F_calc_maximum      509.32 
_exptl_crystal_F_000      2152.00 
_reflns_d_resolution_high  0.8378 
 
loop_ 
 _symmetry_equiv_pos_as_xyz 
 'x, y, z' 
 '-x, y, -z+1/2' 
 'x+1/2, y+1/2, z' 
 '-x+1/2, y+1/2, -z+1/2' 
 '-x, -y, -z' 
 'x, -y, z-1/2' 
 '-x+1/2, -y+1/2, -z' 
 'x+1/2, -y+1/2, z-1/2' 
 
_cell_length_a    27.7670 
_cell_length_b    10.7067 
_cell_length_c    18.1436 
_cell_angle_alpha  90.000 
_cell_angle_beta  115.891 
_cell_angle_gamma  90.000 
 
_shelx_F_squared_multiplier     1.000 
 
loop_ 
 _refln_index_h 
 _refln_index_k 
 _refln_index_l 
 _refln_F_squared_calc 
 _refln_F_squared_meas 
 _refln_F_squared_sigma 
 _refln_observed_status 
   2   0   0    61200.52    59722.70   5239.89 o 
   4   0   0     4703.87     4586.67    404.38 o 
   6   0   0   174840.78   157642.39  11777.53 o 
  10   0   0    32445.34    34862.70   2610.14 o 
  12   0   0     1435.05     2288.87    182.59 o 
  14   0   0      119.43      157.29     44.16 o 
  16   0   0      204.10      186.07     53.09 o 
  18   0   0     6135.87     6580.31    506.60 o 
  20   0   0     5550.64     5801.81    452.02 o 
  22   0   0     3805.84     3682.63    300.19 o 
  24   0   0        5.07      -43.42     87.33 o 
  26   0   0      127.10      125.04    101.96 o 
  28   0   0      116.25      102.96    114.12 o 
   1   1   0     1221.12     1084.07     69.56 o 
   3   1   0     5214.99     5278.99    301.54 o 
   5   1   0      697.49      596.45     39.40 o 
   7   1   0    41330.18    40028.02   2274.43 o 
   9   1   0      803.07      969.39     58.58 o 
  11   1   0      548.15      553.43    192.27 o 
  13   1   0     6122.22     6627.52    355.67 o 
  15   1   0       10.77        3.60     30.65 o 
  17   1   0      251.78      135.10     37.72 o 
  19   1   0       69.54      105.14     43.94 o 
  21   1   0       95.60      231.32    110.28 o 
  23   1   0      243.33      109.66     78.89 o 
  25   1   0      113.13      115.36     94.77 o 
  27   1   0       34.24       25.06     98.24 o 
  29   1   0       10.62       63.51    112.14 o 
   0   2   0    58826.46    61301.29   5384.03 o 
   2   2   0     9008.10     8734.47    771.80 o 
   4   2   0     2306.47     2252.68    130.55 o 
   6   2   0     1966.64     1681.03    101.37 o 
   8   2   0     7842.58     8626.09    494.55 o 
  10   2   0    16585.47    15995.43    913.36 o 
  12   2   0     8255.73     8668.75    397.65 o 
  14   2   0     3337.57     3449.31    332.19 o 
  16   2   0      329.15      508.99    105.69 o 
  18   2   0     1780.92     1923.19    164.23 o 
  20   2   0     7957.08     8597.27    657.93 o 
  22   2   0       45.21       19.35     66.24 o 
  24   2   0      121.91       74.43     81.87 o 
  26   2   0      223.77      101.22     95.02 o 
  28   2   0      437.66      293.24    107.92 o 
   1   3   0     6805.49     6485.54    574.82 o 
   3   3   0     1355.77     1055.87    102.96 o 
   5   3   0      450.21      494.19     60.53 o 
   7   3   0     2241.14     2167.40    100.81 o 
   9   3   0     3992.29     3780.42    183.42 o 
  11   3   0     2549.20     2533.60    197.85 o 
  13   3   0     3984.12     3441.83    163.43 o 
  15   3   0     1642.22     1333.23    115.36 o 
  17   3   0      597.28      449.54     61.03 o 
  19   3   0     1139.77     1037.51    104.45 o 
  21   3   0      348.30      345.34     73.19 o 
  23   3   0      144.00      225.76     72.44 o 
  25   3   0      162.05      267.94     83.61 o 
  27   3   0        2.50      -24.81     93.53 o 
   0   4   0    49041.40    44980.75   3951.56 o 
   2   4   0      954.01      972.01     99.24 o 
   4   4   0    11137.64    12776.33   1129.05 o 
   6   4   0     3370.27     3193.70    201.78 o 
   8   4   0     3463.84     4257.34    204.28 o 
  10   4   0     3386.77     2682.45     98.63 o 
  12   4   0    14081.70    14576.42    583.05 o 
  14   4   0     6476.36     6388.41    308.39 o 
  16   4   0     1580.17     1693.01     92.64 o 
  18   4   0     7386.47     7406.08    423.99 o 
  20   4   0      851.29     1045.36     82.01 o 
  22   4   0      132.89      103.96     78.40 o 
  24   4   0      558.29      488.42     70.83 o 
  26   4   0       60.42       63.21     66.96 o 
  28   4   0      499.32      520.91    151.58 o 
   1   5   0     2921.16     2413.81    109.28 o 
   3   5   0     3328.33     3662.23    162.48 o 
   5   5   0      830.30      715.28     48.38 o 
   7   5   0      708.35      546.72    135.08 o 
   9   5   0     3976.85     3923.19    249.35 o 
  11   5   0      437.64      425.77     32.83 o 
  13   5   0      930.26     1075.91     44.40 o 
  15   5   0        1.76        8.58     21.77 o 
  17   5   0     3244.27     3264.20    215.15 o 
  19   5   0     2466.96     2319.18    378.21 o 
  21   5   0        2.22        5.30     47.93 o 
  23   5   0      427.64      410.46    165.10 o 
  25   5   0      432.96      469.24     72.24 o 
  27   5   0        0.24      -17.87     67.32 o 
   0   6   0    21418.03    22468.31   1366.34 o 
   2   6   0     3517.51     3822.40    154.08 o 
   4   6   0     3078.56     3420.77    139.14 o 
   6   6   0      162.65      147.62     32.98 o 
   8   6   0     8704.52     8724.74    440.16 o 
  10   6   0     8992.57     9604.45    592.93 o 
  12   6   0     4121.21     4118.49    264.57 o 
  14   6   0       99.32       27.91     19.51 o 
  16   6   0     1747.09     1615.23     91.82 o 
  18   6   0     1297.00     1351.48     65.89 o 
  20   6   0     1729.22     1834.00     93.88 o 
  22   6   0     1588.99     1369.72     78.36 o 
  24   6   0      417.21      294.44     50.36 o 
  26   6   0       12.79        6.37     46.70 o 
   1   7   0     9203.08     9343.44    368.14 o 
   3   7   0      285.64      256.71     31.65 o 
   5   7   0     2709.60     2820.29    117.37 o 
   7   7   0       37.02        9.91     31.87 o 
   9   7   0     5643.38     5327.43    337.22 o 
  11   7   0     2677.39     2885.82    193.15 o 
  13   7   0      460.46      280.54     63.14 o 
  15   7   0     1371.64     1212.95    127.15 o 
  17   7   0        2.97      -83.97     68.47 o 
  19   7   0     1291.03     1195.29    117.89 o 
  21   7   0     1918.15     2066.47    132.15 o 
  23   7   0      431.75      312.31     56.48 o 
   0   8   0    11046.39    11275.42    578.64 o 
   2   8   0     2579.59     2795.30    118.95 o 
   4   8   0     1500.66     1587.71     83.11 o 
   6   8   0      241.14      323.24     83.79 o 
   8   8   0      491.76      534.77    120.82 o 
  10   8   0      444.95      451.59     69.21 o 
  12   8   0      433.58      428.79    135.33 o 
  14   8   0       18.07      -19.66     70.61 o 
  16   8   0      191.74      108.94     77.31 o 
  18   8   0      845.29      931.37    187.68 o 
  20   8   0     1263.03     1245.90    166.22 o 
  22   8   0      426.27      462.19    132.23 o 
   1   9   0    13557.90    14038.65    507.92 o 
   3   9   0       32.59       55.26     34.55 o 
   5   9   0      223.42      111.61     50.35 o 
   7   9   0      306.78      332.87    132.11 o 
   9   9   0     2331.76     2481.01    176.84 o 
  11   9   0      776.94      922.71    189.17 o 
  13   9   0       16.60       15.56     74.29 o 
  15   9   0      101.57      -15.69    104.69 o 
  17   9   0       75.86       49.69     85.77 o 
  19   9   0      263.55      163.99    131.74 o 
  21   9   0      363.59      472.61    141.16 o 
   0  10   0     1178.35      972.69     80.38 o 
   2  10   0      218.60      190.19     41.94 o 
   4  10   0     1558.20     1595.33     91.96 o 
   6  10   0     1657.03     1547.93    132.71 o 
   8  10   0     1924.64     2081.20    135.29 o 
  10  10   0     1392.99     1324.24    124.15 o 
  12  10   0      130.96      197.15     89.75 o 
  14  10   0      269.69      173.21     93.43 o 
  16  10   0      156.35      201.45    132.23 o 
  18  10   0      163.41      182.76    100.00 o 
   1  11   0      230.24      141.32     47.29 o 
   3  11   0        7.62      -27.10     55.81 o 
   5  11   0      705.38      660.87     82.25 o 
   7  11   0      563.41      590.95     82.60 o 
   9  11   0     1826.63     1916.79    135.98 o 
  11  11   0      851.17     1006.05    103.27 o 
  13  11   0      528.69      459.03    106.03 o 
  15  11   0      147.33      180.49    109.11 o 
   0  12   0       17.89      -52.10    107.92 o 
   2  12   0      103.89      112.42     67.33 o 
   4  12   0      291.00      183.55     81.57 o 
   6  12   0        2.12       12.30     79.98 o 
   8  12   0        5.97       96.35     97.97 o 
  10  12   0       62.46      182.84    148.85 o 
 -29   1   1      204.43      100.97    109.16 o 
 -27   1   1      121.95      312.59     98.99 o 
 -25   1   1      345.29      485.26    101.96 o 
 -23   1   1     4362.86     3877.88    312.84 o 
 -21   1   1     2141.09     2905.96    169.58 o 
 -19   1   1      293.16      327.49     48.42 o 
 -17   1   1        7.63       16.88     34.65 o 
 -15   1   1     7275.18     6408.27    346.03 o 
 -13   1   1    11588.63    10474.02    475.15 o 
 -11   1   1      742.41      772.94     46.92 o 
  -9   1   1      210.34      129.10     16.47 o 
  -7   1   1     3836.37     3462.21    167.20 o 
  -5   1   1    42959.49    42317.36   2019.51 o 
  -3   1   1    45400.33    47802.35   2528.05 o 
  -1   1   1    39923.78    26531.87   2330.05 o 
   1   1   1     1461.86     1157.17     87.58 o 
   3   1   1    14412.40    15052.05   1128.56 o 
   5   1   1    68102.44    71425.05   5337.88 o 
   7   1   1    32803.75    34192.11   1808.46 o 
   9   1   1     3779.93     3301.97    179.19 o 
  11   1   1     2812.68     3134.26    175.40 o 
  13   1   1      284.81      255.37     33.54 o 
  15   1   1       35.84       34.77     41.68 o 
  17   1   1     3110.75     3248.70    184.54 o 
  19   1   1     2363.67     2224.11    163.99 o 
  21   1   1      281.24      237.55    147.99 o 
  23   1   1      621.53      624.44    100.97 o 
  25   1   1      681.79      630.15    112.38 o 
  27   1   1     1362.17     1506.64    169.94 o 
  29   1   1      177.35      104.94    118.59 o 
 -30   2   1       92.73      112.14    119.83 o 
 -28   2   1       32.21       64.50    103.45 o 
 -26   2   1      467.86      357.25     99.24 o 
 -24   2   1       31.83       63.76     73.19 o 
 -22   2   1      462.65      595.41     85.34 o 
 -20   2   1      925.74      968.04    102.96 o 
 -18   2   1      315.70      405.87     61.77 o 
 -16   2   1      386.82      462.29     44.65 o 
 -14   2   1     2716.51     2594.73    125.36 o 
 -12   2   1     1630.01     1816.27    100.23 o 
 -10   2   1      654.38      620.73     44.70 o 
  -8   2   1    19870.30    18764.48   1069.20 o 
  -6   2   1      536.92      448.33     39.57 o 
  -4   2   1    22026.78    20879.53   1002.03 o 
  -2   2   1     1468.89     1670.69    107.18 o 
   0   2   1      256.36      300.44     33.99 o 
   2   2   1    40080.34    40611.66   3565.04 o 
   4   2   1    20148.59    20427.89   1529.96 o 
   6   2   1    32444.27    32782.00   1866.91 o 
   8   2   1     6491.80     5940.79    415.42 o 
  10   2   1     3888.85     3813.14    208.05 o 
  12   2   1     9474.71     8446.42    452.16 o 
  14   2   1       82.77      186.57     36.10 o 
  16   2   1      148.41       54.58     37.34 o 
  18   2   1        0.89      -61.28     51.60 o 
  20   2   1        5.85      -60.78     60.29 o 
  22   2   1       56.52      -34.73     68.97 o 
  24   2   1       18.51       51.11     86.33 o 
  26   2   1      208.66      168.45     94.03 o 
  28   2   1       71.83       16.62    103.70 o 
 -29   3   1      163.00      285.55    108.66 o 
 -27   3   1      154.61       37.21     92.54 o 
 -25   3   1       15.31      -21.09     78.89 o 
 -23   3   1     1835.87     1712.56    156.54 o 
 -21   3   1      223.67      461.69     75.92 o 
 -19   3   1     2380.07     2337.74    192.02 o 
 -17   3   1       85.03       70.25     35.49 o 
 -15   3   1     9626.61     9506.03    546.49 o 
 -13   3   1    21861.90    22435.41   1057.08 o 
 -11   3   1    13458.22    13001.20    615.17 o 
  -9   3   1    13391.92    15253.59    610.53 o 
  -7   3   1      103.20      113.26     10.12 o 
  -5   3   1      619.53      609.03     45.29 o 
  -3   3   1    16929.21    17077.03   1061.32 o 
   1   3   1     5458.73     5525.19    490.97 o 
   3   3   1      479.52      294.73     43.17 o 
   5   3   1       51.46       94.55      8.31 o 
   7   3   1     2615.95     2509.69    117.53 o 
   9   3   1    14977.04    14833.16    847.52 o 
  11   3   1    11940.21    12598.92    722.38 o 
  13   3   1     8063.42     9360.89    707.55 o 
  15   3   1     2865.54     2621.06    208.89 o 
  17   3   1      188.55      269.67     56.56 o 
  19   3   1     2354.23     2456.82    202.69 o 
  21   3   1       56.19       76.91     63.26 o 
  23   3   1      689.21      361.96     85.34 o 
  25   3   1      735.30      799.09    110.15 o 
  27   3   1      218.59      233.70    101.96 o 
 -28   4   1      146.24      314.36     77.70 o 
 -26   4   1        6.15      -59.79     61.82 o 
 -24   4   1      312.94      277.10     61.10 o 
 -22   4   1        0.79      -18.22     48.60 o 
 -20   4   1      531.12      497.99     57.81 o 
 -18   4   1     3148.59     3241.89    163.94 o 
 -16   4   1      680.98      791.81     53.67 o 
 -14   4   1     1601.76     1421.90     78.41 o 
 -12   4   1     8993.46     9251.93    328.32 o 
 -10   4   1     3945.01     4082.13    147.80 o 
  -8   4   1      182.83      160.29     16.81 o 
  -6   4   1    11091.24    12931.77    649.53 o 
  -4   4   1        5.40       -3.98     18.10 o 
  -2   4   1      173.68      119.95     57.69 o 
   0   4   1       32.36        6.45     30.76 o 
   2   4   1        2.22       -3.23     33.99 o 
   4   4   1      218.83      156.79     42.42 o 
   6   4   1    11286.19    11680.50    711.90 o 
   8   4   1     1834.61     1627.76     53.62 o 
  10   4   1     7466.65     8003.89    321.60 o 
  12   4   1      595.86      715.17    114.45 o 
  14   4   1      350.47      309.05     47.01 o 
  16   4   1     2936.04     2602.68    157.71 o 
  18   4   1     1143.59     1358.78    123.80 o 
  20   4   1      248.11      307.88     66.98 o 
  22   4   1       45.38       31.26     66.24 o 
  24   4   1      126.18       36.47     76.66 o 
  26   4   1        7.81       12.16     86.33 o 
 -27   5   1       88.83       30.89     66.21 o 
 -25   5   1       68.93      -18.73     59.29 o 
 -23   5   1      121.13      172.35     97.25 o 
 -21   5   1        6.78       -9.74     44.74 o 
 -19   5   1      151.14      115.22     40.36 o 
 -17   5   1     2475.63     2531.44    123.72 o 
 -15   5   1     5413.21     5613.06    228.89 o 
 -13   5   1     5665.10     5470.05    224.66 o 
 -11   5   1     3440.12     3526.84    168.94 o 
  -9   5   1      391.52      374.13     42.69 o 
  -7   5   1     2489.15     2752.06    126.42 o 
  -5   5   1    20073.77    21102.62    927.07 o 
  -3   5   1    16335.18    15402.01    780.39 o 
  -1   5   1    27085.28    27357.19   1200.28 o 
   1   5   1      375.23      284.42     56.07 o 
   3   5   1     7802.28     7740.15    385.07 o 
   5   5   1     6694.63     7799.51    397.60 o 
   7   5   1    12268.96    11969.83    732.31 o 
   9   5   1    11132.03    11005.43    675.27 o 
  11   5   1     2778.86     2754.49    116.02 o 
  13   5   1      634.56      765.21     50.93 o 
  15   5   1    11825.28    12285.98    696.30 o 
  17   5   1     3784.96     3700.09    219.21 o 
  19   5   1       75.69       25.05     45.11 o 
  21   5   1      366.01      529.47     89.56 o 
  23   5   1       39.46        9.51     58.37 o 
  25   5   1      332.68      450.12     87.97 o 
 -26   6   1        0.78       -4.04     45.32 o 
 -24   6   1      286.13      260.70     43.78 o 
 -22   6   1      651.87      766.15     54.88 o 
 -20   6   1      703.85      806.96     72.62 o 
 -18   6   1       82.12       33.62     26.86 o 
 -16   6   1      130.06      128.23     31.02 o 
 -14   6   1     4674.14     5207.67    332.65 o 
 -12   6   1     4987.73     5267.47    333.58 o 
 -10   6   1      267.33      243.51     50.85 o 
  -8   6   1      376.63      305.28     31.17 o 
  -6   6   1     1025.34     1268.10     66.68 o 
  -4   6   1     1188.07     1176.49     55.10 o 
  -2   6   1       47.66       16.97     22.01 o 
   0   6   1      780.00      783.33     42.76 o 
   2   6   1     4443.49     4715.80    207.92 o 
   4   6   1     2225.02     2611.73    121.36 o 
   6   6   1     2321.12     2408.35    132.07 o 
   8   6   1     1346.74     1136.28    130.37 o 
  10   6   1      963.53      990.75     84.63 o 
  12   6   1       14.46       -6.70     50.73 o 
  14   6   1      109.77       83.33     60.16 o 
  16   6   1     1256.68     1154.46     56.61 o 
  18   6   1      828.42      792.78     50.04 o 
  20   6   1      937.37      862.24     56.91 o 
  22   6   1      180.53       84.94     66.61 o 
  24   6   1       65.23       58.13     55.85 o 
 -25   7   1      179.79      190.39     60.22 o 
 -23   7   1      341.32      351.48     55.69 o 
 -21   7   1     1263.69     1410.41    166.60 o 
 -19   7   1     7151.04     7400.90    470.25 o 
 -17   7   1      285.19      356.94     73.75 o 
 -15   7   1     1687.39     1993.72    413.94 o 
 -13   7   1       47.03       40.84     74.80 o 
 -11   7   1       30.59       22.87     50.54 o 
  -9   7   1      125.69       36.40     48.40 o 
  -7   7   1     1661.14     1810.82    107.65 o 
  -5   7   1     5955.18     6428.47    256.36 o 
  -3   7   1     9221.25     9145.62    402.68 o 
  -1   7   1    15093.85    14784.56    578.00 o 
   1   7   1     2478.16     2824.15    117.33 o 
   3   7   1      754.83      708.17     42.58 o 
   5   7   1     1898.64     1960.20     97.51 o 
   7   7   1     1779.50     1711.59    124.42 o 
   9   7   1     2419.46     2709.90    272.65 o 
  11   7   1       12.70        1.32     54.94 o 
  13   7   1      298.72      230.77    115.98 o 
  15   7   1       32.29       26.41     63.30 o 
  17   7   1        5.22      -31.51     93.53 o 
  19   7   1     1822.38     1839.57    118.48 o 
  21   7   1      425.32      367.01     52.58 o 
  23   7   1      286.71      288.46     54.92 o 
 -22   8   1      375.78      719.71    152.82 o 
 -20   8   1        1.41       32.42     87.89 o 
 -18   8   1        9.35       22.20     81.45 o 
 -16   8   1      241.11      301.17    127.39 o 
 -14   8   1      554.42      421.45    129.50 o 
 -12   8   1      842.38      909.10    119.08 o 
 -10   8   1       62.91       98.83     62.11 o 
  -8   8   1      240.29      273.38     63.15 o 
  -6   8   1     2593.81     2478.14    120.95 o 
  -4   8   1     3690.82     3596.31    165.17 o 
  -2   8   1     4925.01     5087.61    205.39 o 
   0   8   1      228.62      159.50     32.94 o 
   2   8   1       47.38       56.32     29.49 o 
   4   8   1      836.98      720.94     91.16 o 
   6   8   1     8718.91     8988.09    459.16 o 
   8   8   1     4755.87     5123.00    328.04 o 
  10   8   1       26.85        0.41     60.43 o 
  12   8   1      608.98      605.20    167.09 o 
  14   8   1       54.52       16.00     71.81 o 
  16   8   1     2612.96     3314.63    230.27 o 
  18   8   1      356.16      362.21    112.14 o 
  20   8   1        6.18       92.59     90.98 o 
  22   8   1       13.46        9.32     95.18 o 
 -21   9   1      182.19      403.39    145.88 o 
 -19   9   1       38.92      113.38     90.30 o 
 -17   9   1       80.45      149.21     91.25 o 
 -15   9   1      337.63      245.33     85.60 o 
 -13   9   1      623.94      647.10    195.87 o 
 -11   9   1     1095.27     1097.91    108.07 o 
  -9   9   1      953.89      802.75     88.55 o 
  -7   9   1      156.71       66.71     61.68 o 
  -5   9   1     1529.63     1855.08     94.63 o 
  -3   9   1      557.94      530.68     44.35 o 
  -1   9   1     5330.83     5573.11    227.11 o 
   1   9   1     3218.48     3183.62    125.46 o 
   3   9   1        4.30      -17.35     34.29 o 
   5   9   1      106.70       32.56     44.64 o 
   7   9   1        5.39       53.56     53.95 o 
   9   9   1     1253.83     1313.71    119.60 o 
  11   9   1     1268.68     1297.78     99.51 o 
  13   9   1      592.78      733.99     81.52 o 
  15   9   1     1260.22     1296.90    106.10 o 
  17   9   1      405.22      572.62     86.63 o 
  19   9   1       24.41       29.88     94.19 o 
 -18  10   1      348.99      251.31    143.15 o 
 -16  10   1       91.27      110.90    130.49 o 
 -14  10   1      817.97      853.18    172.92 o 
 -12  10   1     1512.03     1656.43    321.03 o 
 -10  10   1      665.71      410.98     86.48 o 
  -8  10   1       10.11       19.76     76.55 o 
  -6  10   1      163.90       66.88     67.97 o 
  -4  10   1     1146.12     1016.17    106.21 o 
  -2  10   1     2104.73     2113.60     91.55 o 
   0  10   1      820.33      808.60     53.78 o 
   2  10   1      474.05      481.85     46.09 o 
   4  10   1      434.03      475.38     76.70 o 
   6  10   1      626.61      514.01     70.87 o 
   8  10   1     1045.18     1284.03    106.64 o 
  10  10   1       27.47       29.18     67.48 o 
  12  10   1      173.31       71.61     70.98 o 
  14  10   1      324.23      183.80     93.20 o 
  16  10   1      474.26      561.40    108.36 o 
 -15  11   1       34.16       47.63    141.91 o 
 -13  11   1      392.12      413.32    142.40 o 
 -11  11   1      569.00      488.11    107.47 o 
  -9  11   1      425.63      543.07    104.76 o 
  -7  11   1     1119.36     1254.66    106.83 o 
  -5  11   1      149.17      131.75     67.08 o 
  -3  11   1      630.44      716.53     87.44 o 
  -1  11   1       26.93       25.40     46.18 o 
   1  11   1       68.45       20.13     51.31 o 
   3  11   1      641.71      542.78     65.61 o 
   5  11   1       62.94       32.41     70.11 o 
   7  11   1      885.51      931.44    160.48 o 
   9  11   1      279.82      320.65     81.41 o 
  11  11   1      670.27      744.65    112.19 o 
  13  11   1      182.39      256.28    155.80 o 
 -10  12   1     1523.89     1755.86    162.52 o 
  -8  12   1      348.46      251.49    104.91 o 
  -6  12   1      267.74      303.64     86.30 o 
  -4  12   1      235.34      152.09     75.65 o 
  -2  12   1      412.32      456.65     83.43 o 
   0  12   1      139.06       65.24     93.25 o 
   2  12   1       81.90        9.42     77.46 o 
   4  12   1       43.31      -29.77    101.57 o 
   6  12   1      229.75      139.23    107.19 o 
   8  12   1      763.94      600.38    164.48 o 
 -28   0   2       64.16      -57.31    103.45 o 
 -26   0   2      158.34      186.07     94.03 o 
 -24   0   2     3736.40     4017.06    325.74 o 
 -22   0   2     5430.65     5347.56    419.02 o 
 -20   0   2     3064.59     2897.93    236.43 o 
 -18   0   2     3135.74     2920.75    234.94 o 
 -16   0   2      972.68      928.84     89.81 o 
 -14   0   2      646.27      324.50     48.87 o 
 -12   0   2      826.48      803.29     54.49 o 
 -10   0   2    10142.73    10306.83    589.78 o 
  -8   0   2    38100.40    36616.40   2086.47 o 
  -6   0   2     6620.69     6803.83    388.09 o 
   4   0   2   115521.52   119198.53   8907.88 o 
   6   0   2    44392.75    44182.90   3305.04 o 
   8   0   2    18376.94    18555.07   1391.78 o 
  10   0   2    10396.57    12715.55    729.73 o 
  12   0   2      828.42      882.61     63.47 o 
  14   0   2      417.29      459.78     49.34 o 
  16   0   2     2251.25     2494.53    205.67 o 
  18   0   2       52.49      136.70     64.26 o 
  20   0   2        9.97      -26.05     69.46 o 
  22   0   2     2232.23     2007.29    188.05 o 
  24   0   2     1352.06      719.46    119.58 o 
  26   0   2      874.87      766.59    135.21 o 
 -29   1   2        0.05      -47.88    110.40 o 
 -27   1   2        0.29       23.57     88.07 o 
 -25   1   2      868.84      742.53    106.43 o 
 -23   1   2        0.35        1.06     53.14 o 
 -21   1   2      731.08      635.73     61.47 o 
 -19   1   2        8.23      -23.58     37.77 o 
 -17   1   2      317.68      359.43     79.14 o 
 -15   1   2      502.37      392.92     41.53 o 
 -13   1   2     7516.53     7235.90    331.90 o 
 -11   1   2      213.06      127.46     19.28 o 
  -9   1   2      565.97      510.93     29.77 o 
  -7   1   2     1395.17     1327.58     65.90 o 
  -5   1   2      886.13      836.38     48.42 o 
  -3   1   2    22597.18    21417.25   1132.28 o 
  -1   1   2     3078.66     2927.45    221.79 o 
   1   1   2     3068.04     3324.64    253.30 o 
   3   1   2     4483.42     4196.18    317.80 o 
   5   1   2    14644.91    15205.62   1139.72 o 
   7   1   2       30.96       -3.96     15.49 o 
   9   1   2    10673.96    10422.55    555.31 o 
  11   1   2      224.25      204.79     30.85 o 
  13   1   2     1593.64     1852.14    275.01 o 
  15   1   2      440.15      377.13     44.26 o 
  17   1   2       60.43       65.95     50.63 o 
  19   1   2       23.76       12.51     48.21 o 
  21   1   2      715.03      751.54     76.37 o 
  23   1   2       32.23      121.32     87.58 o 
  25   1   2       35.39      -97.25    100.48 o 
  27   1   2       88.79       40.69    107.67 o 
 -30   2   2      123.75       24.31    103.45 o 
 -28   2   2       71.96       18.85     98.24 o 
 -26   2   2     2205.34     2554.82    223.53 o 
 -24   2   2     2227.50     2463.27    213.60 o 
 -22   2   2     2031.50     2119.18    182.84 o 
 -20   2   2      540.43      392.23     69.22 o 
 -18   2   2      933.31     1251.37    155.19 o 
 -16   2   2      819.69      669.15     45.60 o 
 -14   2   2     7597.98     8164.65    373.68 o 
 -12   2   2      746.62      792.63     38.91 o 
 -10   2   2     9086.10     9871.57    468.03 o 
  -8   2   2     9663.28     9279.24    531.60 o 
  -6   2   2    49324.42    48547.11   2763.46 o 
  -4   2   2   259402.48   243503.78   9445.13 o 
  -2   2   2    13529.57    14884.59   1308.92 o 
   0   2   2    58598.90    55314.40   4853.61 o 
   2   2   2    87627.95    81150.52   4698.63 o 
   4   2   2      401.89      487.05     34.59 o 
   6   2   2    22107.14    20198.41   1512.85 o 
   8   2   2    38980.70    37994.82   2843.10 o 
  10   2   2     2095.25     2059.19    116.83 o 
  12   2   2     1637.96     1863.62    108.84 o 
  14   2   2     1189.94     1145.83     76.19 o 
  16   2   2     6475.56     6921.68    529.92 o 
  18   2   2      313.83      150.48     82.37 o 
  20   2   2      402.97      338.89     74.18 o 
  22   2   2      262.36      138.68     77.65 o 
  24   2   2     1081.46     1020.14    126.77 o 
  26   2   2      736.83      719.46    120.82 o 
 -29   3   2        0.07       19.60    100.23 o 
 -27   3   2       17.91      -20.59     86.09 o 
 -25   3   2       21.88       29.52     76.16 o 
 -23   3   2      792.28      785.45     98.74 o 
 -21   3   2      361.29      375.61     70.21 o 
 -19   3   2      235.95      304.63     47.81 o 
 -17   3   2      153.25      289.14     43.79 o 
 -15   3   2      918.39      773.75     50.61 o 
 -13   3   2      540.52      499.46     52.73 o 
 -11   3   2     4184.41     4091.95    198.07 o 
  -9   3   2      234.97      234.15     36.56 o 
  -7   3   2     3163.14     3520.19    126.25 o 
  -5   3   2     3828.09     3622.78    227.95 o 
  -3   3   2     3137.76     2757.40    176.72 o 
  -1   3   2     6351.57     7159.45    457.61 o 
   1   3   2      757.56      689.35     57.06 o 
   3   3   2     2524.56     2184.40    150.22 o 
   5   3   2     3681.52     3965.15    156.07 o 
   7   3   2     7817.69     7597.97    571.84 o 
   9   3   2     5133.03     5235.42    397.44 o 
  11   3   2     2414.69     2729.75    152.20 o 
  13   3   2     2046.08     1553.53    130.49 o 
  15   3   2      103.66       85.09     43.91 o 
  17   3   2      734.74      784.95     84.85 o 
  19   3   2     2363.23     2522.38    164.88 o 
  21   3   2       69.38       34.39     58.30 o 
  23   3   2       90.46      142.90     80.88 o 
  25   3   2      286.97      298.95     98.00 o 
  27   3   2      437.03      481.29    115.86 o 
 -28   4   2      364.16      228.55     72.74 o 
 -26   4   2      427.99      618.62     84.10 o 
 -24   4   2      302.32      132.59     56.51 o 
 -22   4   2      146.06       95.06     61.65 o 
 -20   4   2     3014.55     3621.21    182.42 o 
 -18   4   2     1291.00     1258.11     74.59 o 
 -16   4   2     9572.98     9813.89    468.21 o 
 -14   4   2    11212.27    11278.80    453.90 o 
 -12   4   2     5725.65     5991.34    215.05 o 
 -10   4   2      810.75     1004.17     40.83 o 
  -8   4   2    20348.74    21281.88    886.85 o 
  -6   4   2    28815.71    28897.09   1264.29 o 
  -4   4   2    10830.39    10596.10    468.13 o 
  -2   4   2     1068.05     1236.72    127.27 o 
   0   4   2      934.95      612.34     50.53 o 
   2   4   2     3707.09     3321.69    218.60 o 
   4   4   2      927.60      792.75    173.79 o 
   6   4   2    10691.74    10738.43    431.12 o 
   8   4   2    18488.73    19157.89    673.64 o 
  10   4   2     3365.24     3978.46    182.44 o 
  12   4   2      111.26      202.30     34.34 o 
  14   4   2     4594.89     4384.23    338.39 o 
  16   4   2    11241.49    11722.45    886.17 o 
  18   4   2     2013.73     1774.58    153.57 o 
  20   4   2        2.25       27.61     53.52 o 
  22   4   2       54.69       20.93     58.40 o 
  24   4   2      125.73      299.69     87.82 o 
  26   4   2      191.96      195.00     95.02 o 
 -27   5   2      195.32      185.37    120.70 o 
 -25   5   2       47.75       21.01     56.61 o 
 -23   5   2       41.49       81.07     59.81 o 
 -21   5   2        0.58      -44.48     30.40 o 
 -19   5   2       27.15       -0.63     27.74 o 
 -17   5   2        7.86       22.23     23.98 o 
 -15   5   2      802.56      692.68     61.41 o 
 -13   5   2     4030.87     4098.92    198.36 o 
 -11   5   2        1.81       11.19     12.79 o 
  -9   5   2        6.52        6.32     21.11 o 
  -7   5   2     2331.63     2058.65    101.70 o 
  -5   5   2     4205.07     4589.99    205.94 o 
  -3   5   2    14251.60    14045.58    714.43 o 
  -1   5   2     3500.16     3997.10    207.40 o 
   1   5   2     2056.80     1994.96    109.62 o 
   3   5   2     5385.14     5478.73    283.19 o 
   5   5   2      431.11      457.61     75.29 o 
   7   5   2     2575.80     2416.26    158.80 o 
   9   5   2      166.18      184.65     51.73 o 
  11   5   2      219.52      164.88     20.02 o 
  13   5   2     1958.84     1967.69    122.30 o 
  15   5   2     3560.68     3855.91    226.34 o 
  17   5   2     2309.95     2442.61    152.65 o 
  19   5   2      327.70      267.45     47.98 o 
  21   5   2      243.63      239.88     51.59 o 
  23   5   2      133.08      224.00     58.66 o 
  25   5   2        1.06       -9.09     67.81 o 
 -26   6   2      120.54      138.76     45.76 o 
 -24   6   2     1683.80     1859.17     99.88 o 
 -22   6   2     2866.59     3218.84    141.87 o 
 -20   6   2       21.74       24.19     26.23 o 
 -18   6   2        4.18       10.80     36.52 o 
 -16   6   2       10.77        1.47     26.24 o 
 -14   6   2     9844.95     9424.44    583.30 o 
 -12   6   2     3057.40     3118.78    435.15 o 
 -10   6   2       22.41      -16.41     26.92 o 
  -8   6   2      296.39      406.44     40.81 o 
  -6   6   2     4249.94     4497.99    205.15 o 
  -4   6   2    10963.82    10144.51    397.80 o 
  -2   6   2     2363.25     2529.61    104.84 o 
   0   6   2      566.32      637.16     46.32 o 
   2   6   2     2336.85     2407.46    112.63 o 
   4   6   2     9095.93     8913.28    391.15 o 
   6   6   2     3647.85     3407.49    159.31 o 
   8   6   2     7268.60     7643.46    473.28 o 
  10   6   2      166.62      189.62     53.05 o 
  12   6   2     3104.94     3354.20    293.37 o 
  14   6   2      943.55     1034.29     71.95 o 
  16   6   2      553.82      460.92     46.66 o 
  18   6   2        5.92       14.31     40.52 o 
  20   6   2        8.31       -5.70     46.71 o 
  22   6   2      608.13      524.95     73.04 o 
  24   6   2      841.04      835.47    191.37 o 
 -25   7   2      439.90      467.13    234.69 o 
 -23   7   2      730.80      704.83     90.99 o 
 -21   7   2     1006.69     1143.27     77.58 o 
 -19   7   2       39.38       81.29     74.21 o 
 -17   7   2       60.75       69.15     68.57 o 
 -15   7   2      310.10      351.10     70.73 o 
 -13   7   2     1627.85     1697.25    128.68 o 
 -11   7   2      317.09      217.98     95.02 o 
  -9   7   2       16.65       11.40     38.15 o 
  -7   7   2      126.95      121.38     41.54 o 
  -5   7   2     3486.16     3358.52    137.63 o 
  -3   7   2     5352.89     5504.33    246.41 o 
  -1   7   2     2168.72     2317.57     98.45 o 
   1   7   2      327.55      327.61     31.73 o 
   3   7   2        5.09        5.95     31.40 o 
   5   7   2     2805.23     3193.90    148.43 o 
   7   7   2     2543.84     2354.78    139.33 o 
   9   7   2       36.55       53.75     45.14 o 
  11   7   2       19.77       46.55     48.76 o 
  13   7   2      188.14      234.88     56.97 o 
  15   7   2      495.46      616.33    120.94 o 
  17   7   2      139.16      179.23     79.04 o 
  19   7   2       15.51       39.16     35.41 o 
  21   7   2       42.90       39.48     44.74 o 
  23   7   2       43.06       64.10     52.51 o 
 -24   8   2      565.12      643.54    158.78 o 
 -22   8   2     1233.01     1122.30    123.50 o 
 -20   8   2      298.07      294.99     92.05 o 
 -18   8   2       78.85       69.14     77.06 o 
 -16   8   2      441.78      390.55     79.11 o 
 -14   8   2     5509.93     5877.30    466.16 o 
 -12   8   2     2853.39     2875.34    221.79 o 
 -10   8   2       21.46      -24.33     54.74 o 
  -8   8   2      143.62      163.19    106.55 o 
  -6   8   2       88.79      137.87     37.43 o 
  -4   8   2     4638.22     4738.82    214.65 o 
  -2   8   2     3165.41     3457.20    143.19 o 
   0   8   2      761.32      765.07     58.70 o 
   2   8   2     5121.41     4636.74    189.59 o 
   4   8   2     4368.57     4053.15    187.07 o 
   6   8   2     1774.22     2100.89    125.07 o 
   8   8   2      255.36      206.26     61.25 o 
  10   8   2      466.60      515.55     97.24 o 
  12   8   2      493.36      518.40     67.06 o 
  14   8   2       28.27       28.84     71.53 o 
  16   8   2      191.62       71.35     77.38 o 
  18   8   2       14.86       -2.66     83.93 o 
  20   8   2      461.29      424.76    104.19 o 
 -21   9   2       23.26      -97.00    128.76 o 
 -19   9   2       18.94      -26.50     95.29 o 
 -17   9   2       70.77       -3.16     86.43 o 
 -15   9   2     1990.34     2389.81    274.51 o 
 -13   9   2      408.89      562.14     85.18 o 
 -11   9   2      147.48      111.33     69.96 o 
  -9   9   2       26.15       15.25     66.94 o 
  -7   9   2       65.59       33.27     63.77 o 
  -5   9   2     3939.50     3941.30    163.05 o 
  -3   9   2       26.87       15.02     36.10 o 
  -1   9   2     2553.50     2636.43    144.79 o 
   1   9   2       58.42       76.56     37.33 o 
   3   9   2     2529.53     2594.15    145.81 o 
   5   9   2     5727.68     6050.61    321.50 o 
   7   9   2     1092.36     1229.13     97.92 o 
   9   9   2       67.80       12.28     58.06 o 
  11   9   2        1.79       -3.26     61.25 o 
  13   9   2      524.28      597.76     77.80 o 
  15   9   2      842.50      968.68    113.36 o 
  17   9   2      560.96      652.51    107.57 o 
  19   9   2        1.98       24.28    101.02 o 
 -18  10   2      207.28      119.83    139.18 o 
 -16  10   2      380.19      379.32    100.14 o 
 -14  10   2      302.72      280.39     93.05 o 
 -12  10   2       33.71       24.80     78.18 o 
 -10  10   2      335.65      212.67     82.91 o 
  -8  10   2     1043.13     1146.38    112.56 o 
  -6  10   2     1994.07     1872.08    222.16 o 
  -4  10   2     1062.65     1017.46     73.02 o 
  -2  10   2       63.64       33.42     43.54 o 
   0  10   2      696.27      657.50     48.96 o 
   2  10   2      122.83      132.07     46.63 o 
   4  10   2      776.53      737.94     78.63 o 
   6  10   2     1288.20     1269.87     99.69 o 
   8  10   2     1151.90     1150.75    212.00 o 
  10  10   2      843.29      833.55     86.20 o 
  12  10   2      223.65      323.56     78.16 o 
  14  10   2      377.05      534.88    158.78 o 
  16  10   2      339.08      322.52    148.85 o 
 -15  11   2     1368.19     1486.80    197.73 o 
 -13  11   2     1493.22     1315.86    179.37 o 
 -11  11   2      233.28      224.07    111.39 o 
  -9  11   2      302.84      199.39     99.48 o 
  -7  11   2     1274.36     1249.95    128.68 o 
  -5  11   2     4842.43     4895.08    322.48 o 
  -3  11   2     2026.50     2025.51    259.43 o 
  -1  11   2      715.87      719.00     74.13 o 
   1  11   2     1442.16     1494.99    131.78 o 
   3  11   2        5.90      -13.61     66.48 o 
   5  11   2     1327.00     1221.48    131.33 o 
   7  11   2     1209.91     1232.20    135.29 o 
   9  11   2       70.41        6.81     98.22 o 
  11  11   2       12.35       36.97    145.13 o 
  13  11   2      187.53       41.18    145.63 o 
 -10  12   2      360.72      450.28    152.33 o 
  -8  12   2       82.96       65.86    102.61 o 
  -6  12   2      132.27       80.16     85.06 o 
  -4  12   2      703.35      857.43    130.27 o 
  -2  12   2      191.59      255.96    100.86 o 
   0  12   2       15.33       -5.82     94.12 o 
   2  12   2        3.17       34.47     79.84 o 
   4  12   2      184.75      244.77    111.14 o 
   6  12   2       33.35       45.40    107.57 o 
   8  12   2        5.89       98.74    146.87 o 
 -31   1   3        9.01       27.79    115.86 o 
 -29   1   3      452.79      633.12    126.28 o 
 -27   1   3     1119.75      928.10    122.80 o 
 -25   1   3     1016.34      936.78    113.87 o 
 -23   1   3      893.79      914.12    140.54 o 
 -21   1   3        8.68       -9.02     42.19 o 
 -19   1   3     8769.50     8646.55    396.52 o 
 -17   1   3    20965.71    22041.06   1000.21 o 
 -15   1   3     7095.62     7306.65    336.90 o 
 -13   1   3       13.40       12.61     19.73 o 
 -11   1   3     8821.41     8551.94    346.34 o 
  -9   1   3     1976.15     1824.11     77.46 o 
  -7   1   3    68463.40    66193.47   3498.60 o 
  -5   1   3      242.77      134.48     24.06 o 
  -3   1   3    10630.99    11100.21    587.59 o 
  -1   1   3     1581.94     1478.11    113.62 o 
   1   1   3   134478.30   139492.69  10422.71 o 
   3   1   3    83030.79    84143.56   4888.05 o 
   5   1   3      259.64      324.66     22.82 o 
   7   1   3    16010.23    16792.39   1260.04 o 
   9   1   3      820.98      712.03     75.67 o 
  11   1   3     5396.91     5410.49    254.36 o 
  13   1   3      533.68      470.05     38.80 o 
  15   1   3     1562.36     1555.45     84.92 o 
  17   1   3       48.66      -11.52     38.01 o 
  19   1   3      373.32      428.69    119.83 o 
  21   1   3     2621.03     3118.23    262.23 o 
  23   1   3     2503.62     2484.61    223.53 o 
  25   1   3       11.13       70.95    103.20 o 
  27   1   3        0.96       83.11    118.59 o 
 -30   2   3        6.82       25.80    110.40 o 
 -28   2   3       60.24       -9.68     95.76 o 
 -26   2   3       48.94       -5.21     78.40 o 
 -24   2   3       23.01      -10.67     67.23 o 
 -22   2   3     1162.54     1342.16    130.99 o 
 -20   2   3      410.75      361.65     50.01 o 
 -18   2   3      585.13      543.18     46.70 o 
 -16   2   3    10234.72    10314.97    471.25 o 
 -14   2   3     6583.93     7471.26    340.65 o 
 -12   2   3     5425.04     5251.87    213.09 o 
 -10   2   3     2027.79     1939.32     97.08 o 
  -8   2   3        4.93      -21.73     16.75 o 
  -6   2   3    22050.19    20701.68    939.02 o 
  -4   2   3      155.04      142.57     13.03 o 
  -2   2   3    18714.77    17865.63   1337.94 o 
   0   2   3    30008.79    29912.77   1732.76 o 
   2   2   3    29631.66    30991.40   1795.86 o 
   4   2   3    34522.61    34456.36   1999.73 o 
   6   2   3        2.50       -1.66     19.63 o 
   8   2   3     4688.25     4249.35    199.22 o 
  10   2   3      333.15      322.14     30.09 o 
  12   2   3     2447.46     2126.22    184.86 o 
  14   2   3       28.76       50.53     31.33 o 
  16   2   3      702.12      475.85    287.54 o 
  18   2   3      130.23       52.76     49.52 o 
  20   2   3       18.66       34.73     69.22 o 
  22   2   3       53.35       74.18     86.58 o 
  24   2   3       72.79      -27.29     90.30 o 
  26   2   3        9.92      -55.32    108.17 o 
 -29   3   3      217.90      153.07    115.98 o 
 -27   3   3     1638.56     1949.73    184.33 o 
 -25   3   3      278.47      350.30     84.35 o 
 -23   3   3        3.85        2.23     64.26 o 
 -21   3   3        6.14       28.05     39.26 o 
 -19   3   3     5491.49     5854.74    405.50 o 
 -17   3   3     4954.39     4826.53    235.58 o 
 -15   3   3     7120.62     6973.20    335.01 o 
 -13   3   3     1273.79     1419.22     63.58 o 
 -11   3   3     7029.78     8196.35    328.90 o 
  -9   3   3    28669.72    28806.35   1013.18 o 
  -7   3   3    47850.61    50127.80   1956.99 o 
  -5   3   3    27732.47    27837.56   2554.08 o 
  -3   3   3      621.96      518.51     63.26 o 
  -1   3   3    11455.62    10346.05    954.40 o 
   1   3   3    18600.54    18890.23   1737.12 o 
   3   3   3    38539.50    37164.69   1451.24 o 
   5   3   3     1236.52      887.23    153.44 o 
   7   3   3     2734.39     2244.67    137.04 o 
   9   3   3      930.89      719.29    135.95 o 
  11   3   3     8100.53     8700.91    511.13 o 
  13   3   3    15654.57    16336.76    953.05 o 
  15   3   3     2323.41     2319.80    254.79 o 
  17   3   3      277.70      472.19     60.76 o 
  19   3   3      219.14      246.92     59.06 o 
  21   3   3     1548.91     1632.92    153.07 o 
  23   3   3      891.85      978.71    122.56 o 
  25   3   3       42.74       92.04     96.51 o 
 -30   4   3       37.72       87.13     77.96 o 
 -28   4   3        2.55      -15.32     72.19 o 
 -26   4   3       89.42       39.74     59.81 o 
 -24   4   3       46.22       -1.60     46.19 o 
 -22   4   3      291.28      277.92     50.65 o 
 -20   4   3      321.99      287.85     44.07 o 
 -18   4   3       25.02       46.05     25.31 o 
 -16   4   3      428.58      366.40     29.36 o 
 -14   4   3      541.84      539.96     42.73 o 
 -12   4   3       17.02       -8.76     12.63 o 
 -10   4   3      213.65      172.57     39.68 o 
  -8   4   3     2057.57     2314.18     90.80 o 
  -6   4   3     3450.77     3649.58    189.97 o 
  -4   4   3      213.38      266.65     46.38 o 
  -2   4   3      501.53      487.44     73.40 o 
   0   4   3     5183.99     5550.77    285.16 o 
   2   4   3      255.34      210.39     27.68 o 
   4   4   3     4672.43     3317.69    318.05 o 
   6   4   3       73.79      124.37     12.59 o 
   8   4   3     7931.44     7756.50    278.11 o 
  10   4   3      446.77      470.85     99.40 o 
  12   4   3     1753.89     1436.25     97.15 o 
  14   4   3     1858.55     1999.48    158.40 o 
  16   4   3     2079.20     2459.70    158.16 o 
  18   4   3        8.89      -33.57     46.46 o 
  20   4   3      860.42      849.75     81.69 o 
  22   4   3      141.85      160.59     63.76 o 
  24   4   3       84.54      108.91     82.86 o 
  26   4   3        0.17      -35.72     94.77 o 
 -29   5   3      137.37       81.98     51.47 o 
 -27   5   3      694.34      902.17     80.72 o 
 -25   5   3      695.63      596.94     89.57 o 
 -23   5   3      121.87       89.36     35.24 o 
 -21   5   3      217.21      162.69     33.42 o 
 -19   5   3      126.27       84.55     26.97 o 
 -17   5   3     5868.68     5858.18    286.18 o 
 -15   5   3      627.98      779.95     57.83 o 
 -13   5   3      720.61      769.99     75.59 o 
 -11   5   3     2356.16     2487.81     98.25 o 
  -9   5   3      583.99      514.74     47.86 o 
  -7   5   3    42012.44    42963.74   1880.58 o 
  -5   5   3     6741.95     6820.75    348.53 o 
  -3   5   3     1759.26     1903.85    127.09 o 
  -1   5   3      865.20      827.72     54.12 o 
   1   5   3     4426.59     4324.10    225.81 o 
   3   5   3     2576.84     1746.90     99.05 o 
   5   5   3    15317.07    16121.38    818.14 o 
   7   5   3       28.52        8.23     37.48 o 
   9   5   3        7.99       54.08     16.62 o 
  11   5   3     7075.03     7567.37    367.59 o 
  13   5   3      817.39      812.12     55.92 o 
  15   5   3    10412.06    10355.12    502.14 o 
  17   5   3       25.10        6.08     40.44 o 
  19   5   3     1355.38     1342.50     87.84 o 
  21   5   3      665.43      787.16     70.42 o 
  23   5   3      248.14      358.18     63.59 o 
  25   5   3      141.53      147.99     73.30 o 
 -28   6   3      145.12      241.43     51.95 o 
 -26   6   3      188.76      227.82     72.70 o 
 -24   6   3        9.11       14.98     35.80 o 
 -22   6   3       21.95      -24.19     30.65 o 
 -20   6   3     2239.64     2252.83    100.74 o 
 -18   6   3     1478.41     1682.98     93.68 o 
 -16   6   3     2337.58     2404.89    124.51 o 
 -14   6   3       13.84       14.23     48.96 o 
 -12   6   3      157.87      148.66     59.79 o 
 -10   6   3     2524.56     2750.98    151.81 o 
  -8   6   3     4142.22     4066.20    185.69 o 
  -6   6   3     1630.78     1699.35     83.25 o 
  -4   6   3      295.75      273.96     34.37 o 
  -2   6   3      450.34      526.76     52.24 o 
   0   6   3      698.57      731.35     47.34 o 
   2   6   3     8882.26     8653.75    380.19 o 
   4   6   3     2895.41     2829.06    199.03 o 
   6   6   3       20.96       67.44     36.18 o 
   8   6   3     2958.44     2716.02    150.62 o 
  10   6   3      167.61      172.80     54.10 o 
  12   6   3     2161.69     2377.63    123.79 o 
  14   6   3     1109.69     1192.91     57.98 o 
  16   6   3     1068.52      979.98    142.22 o 
  18   6   3       48.93       58.61     41.36 o 
  20   6   3      185.71      269.79     52.50 o 
  22   6   3      279.97      256.05     64.38 o 
 -25   7   3      187.56      109.12     51.25 o 
 -23   7   3       24.25       22.59     42.77 o 
 -21   7   3      850.11     1034.07    135.44 o 
 -19   7   3     6179.98     6260.96    835.56 o 
 -17   7   3     1990.38     2034.12    152.60 o 
 -15   7   3     2014.12     1990.25    149.35 o 
 -13   7   3       88.47       46.47     53.43 o 
 -11   7   3      990.03     1076.29    104.57 o 
  -9   7   3     3770.95     3899.34    208.87 o 
  -7   7   3     1758.24     1900.63     93.71 o 
  -5   7   3     2631.57     2531.08    106.91 o 
  -3   7   3       37.94      112.40     27.62 o 
  -1   7   3      271.58      286.46     65.47 o 
   1   7   3     2596.59     2500.15    117.34 o 
   3   7   3    13778.45    14734.12    644.95 o 
   5   7   3     4118.04     3923.33    257.63 o 
   7   7   3     2505.50     2340.48    133.65 o 
   9   7   3      855.45      846.00     70.19 o 
  11   7   3     1313.89     1384.58    114.76 o 
  13   7   3      598.95      606.37     81.59 o 
  15   7   3      545.77      516.47     82.24 o 
  17   7   3      330.67      300.48     77.99 o 
  19   7   3      237.98      195.92     42.61 o 
  21   7   3      306.25      255.76     52.32 o 
 -24   8   3      578.30      928.35    171.18 o 
 -22   8   3      223.88      256.99     93.74 o 
 -20   8   3       43.03        4.98     83.33 o 
 -18   8   3     2132.82     2478.83    484.39 o 
 -16   8   3     2061.62     2095.05    158.13 o 
 -14   8   3       61.07       36.28     68.02 o 
 -12   8   3     2855.86     2726.57    283.07 o 
 -10   8   3     1548.73     1487.42    118.14 o 
  -8   8   3     2904.83     3304.32    247.47 o 
  -6   8   3     7006.81     6958.51    344.80 o 
  -4   8   3      283.31      270.43     66.54 o 
  -2   8   3      186.87      125.97     34.23 o 
   0   8   3      582.77      612.02     47.73 o 
   2   8   3     2720.83     2780.94    133.18 o 
   4   8   3     2259.51     2436.67    119.85 o 
   6   8   3      631.18      517.91     73.19 o 
   8   8   3      292.42      345.78     61.91 o 
  10   8   3      199.47      124.61     59.49 o 
  12   8   3      682.49      507.88     78.48 o 
  14   8   3       41.95       77.73     78.32 o 
  16   8   3      478.71      387.82     88.23 o 
  18   8   3       11.66      -19.94     90.06 o 
  20   8   3       40.56       36.39     96.93 o 
 -21   9   3      555.45      258.76    142.15 o 
 -19   9   3      256.91      222.01     96.38 o 
 -17   9   3      121.90      149.93    173.91 o 
 -15   9   3        3.61       69.46     82.02 o 
 -13   9   3       14.29        5.73     75.51 o 
 -11   9   3     1479.52     1877.57    146.34 o 
  -9   9   3      605.62      541.94     82.86 o 
  -7   9   3     2600.73     2752.17    158.80 o 
  -5   9   3       53.67       70.77     37.87 o 
  -3   9   3     2134.24     2405.57    115.15 o 
  -1   9   3     2841.33     2838.30    123.31 o 
   1   9   3     3400.45     3381.96    143.26 o 
   3   9   3       65.07       50.95     38.78 o 
   5   9   3      124.27       91.06     54.00 o 
   7   9   3      412.75      475.47     65.58 o 
   9   9   3      341.62      197.91     62.95 o 
  11   9   3      677.74      890.42    172.17 o 
  13   9   3       11.10       50.74     80.34 o 
  15   9   3      822.64      801.82    171.43 o 
  17   9   3      147.79       78.15    149.10 o 
 -20  10   3      260.74      244.62    137.19 o 
 -18  10   3     1048.45     1565.19    212.12 o 
 -16  10   3     1128.86      926.29    117.90 o 
 -14  10   3      121.50       86.85     84.81 o 
 -12  10   3       11.84      -16.56     77.35 o 
 -10  10   3       45.09      196.28     78.01 o 
  -8  10   3     4371.59     4366.98    351.42 o 
  -6  10   3     2101.53     2406.78    176.89 o 
  -4  10   3      326.95      282.10     64.35 o 
  -2  10   3       12.87      -20.76     51.39 o 
   0  10   3      263.34      284.50     53.59 o 
   2  10   3     4558.15     4399.34    208.84 o 
   4  10   3      207.42      315.06     85.07 o 
   6  10   3      272.24      295.07    155.18 o 
   8  10   3        5.97      -15.04     78.63 o 
  10  10   3      421.36      344.10    140.91 o 
  12  10   3     2593.60     2476.67    284.56 o 
  14  10   3      694.09      678.03    161.01 o 
  16  10   3        2.57      -61.77    139.43 o 
 -15  11   3      192.71       29.52    141.91 o 
 -13  11   3      554.28      463.18    146.62 o 
 -11  11   3      231.59      345.07     99.18 o 
  -9  11   3      859.80      739.83    108.56 o 
  -7  11   3      758.29      679.63    164.86 o 
  -5  11   3      109.24      114.94     89.43 o 
  -3  11   3      332.96      199.67     82.21 o 
  -1  11   3       43.27       16.03     58.12 o 
   1  11   3      256.93      176.84     62.46 o 
   3  11   3      153.70      120.03     72.59 o 
   5  11   3      131.40      124.57     92.34 o 
   7  11   3      391.63      334.21    132.48 o 
   9  11   3      127.79       66.15    101.96 o 
  11  11   3      704.77      764.11    167.21 o 
 -10  12   3     1232.89     1155.10    177.88 o 
  -8  12   3     1579.54     1866.62    230.47 o 
  -6  12   3     1288.75     1483.46    311.72 o 
  -4  12   3      410.23      370.57     87.99 o 
  -2  12   3      331.74      289.45     85.76 o 
   0  12   3      268.84      201.90     99.00 o 
   2  12   3      150.26      175.35     82.03 o 
   4  12   3       95.08       73.41    100.78 o 
   6  12   3        2.31      -84.85    139.18 o 
 -30   0   4      468.97      260.49    117.35 o 
 -28   0   4      664.64      573.09    108.66 o 
 -26   0   4        4.24       43.42     81.37 o 
 -24   0   4      671.09      750.22    101.47 o 
 -22   0   4     3220.77     2944.82    242.13 o 
 -20   0   4    10285.64    10775.00    817.70 o 
 -18   0   4     9925.35     9947.32    572.29 o 
 -16   0   4     3784.69     3748.77    219.91 o 
 -14   0   4     1222.87     1059.17     79.26 o 
 -12   0   4     4953.69     4847.17    281.10 o 
 -10   0   4     4761.33     4987.58    379.58 o 
  -8   0   4    32263.20    30998.21   2321.86 o 
  -6   0   4     2434.64     1695.39     80.91 o 
  -4   0   4   179262.03   168333.16   8889.94 o 
  -2   0   4    10491.35    10569.51    560.66 o 
   0   0   4    48391.98    50322.36   3767.97 o 
   2   0   4    87230.53    85776.99   6410.62 o 
   4   0   4       29.51       14.39     23.57 o 
   6   0   4     3930.58     4302.12    256.33 o 
   8   0   4    12496.22    14615.09    855.66 o 
  10   0   4    22206.03    21877.64   1275.48 o 
  12   0   4     3799.28     4291.59    372.38 o 
  14   0   4        7.21       -9.20     40.37 o 
  16   0   4        3.50       13.89     63.26 o 
  18   0   4       45.78       27.04     72.44 o 
  20   0   4     1659.71     1628.95    162.00 o 
  22   0   4      808.91      585.49    111.39 o 
  24   0   4      802.82      542.32    124.04 o 
  26   0   4      285.69      135.95    134.22 o 
 -31   1   4       28.01        6.45    112.38 o 
 -29   1   4       36.09       43.66     95.02 o 
 -27   1   4       37.48       26.30     86.58 o 
 -25   1   4       21.90      -29.27     72.44 o 
 -23   1   4        0.40      -12.66     48.43 o 
 -21   1   4     1481.35     1306.80    130.84 o 
 -19   1   4     2078.01     1807.05    130.34 o 
 -17   1   4        1.28        6.99     43.57 o 
 -15   1   4     2708.13     2698.78    114.46 o 
 -13   1   4       74.91       44.93     15.99 o 
 -11   1   4     2092.25     2125.59     89.26 o 
  -9   1   4     4635.27     4546.03    180.28 o 
  -7   1   4     2572.64     2370.39    141.50 o 
  -5   1   4    10201.75     9829.62    452.72 o 
  -3   1   4    72539.73    69369.61   3665.95 o 
  -1   1   4    16476.25    16016.92    930.80 o 
   1   1   4     3671.08     3526.82    208.17 o 
   3   1   4       12.77       29.00     14.23 o 
   5   1   4       64.44       64.13     17.63 o 
   7   1   4     8981.84     9799.80    522.24 o 
   9   1   4     2492.84     2811.24    157.44 o 
  11   1   4      238.19      170.02     25.44 o 
  13   1   4       46.52       -2.75     50.87 o 
  15   1   4       79.14       23.56     36.04 o 
  17   1   4      315.60      340.20     75.29 o 
  19   1   4       62.05       70.98     56.48 o 
  21   1   4      273.12      202.44     89.31 o 
  23   1   4       64.64       88.32    103.95 o 
  25   1   4        2.18        4.22    104.45 o 
 -30   2   4      616.24      597.15    123.30 o 
 -28   2   4      603.58      782.22    114.37 o 
 -26   2   4     2003.51     1799.64    168.95 o 
 -24   2   4      396.92      214.85     70.21 o 
 -22   2   4     3361.56     3130.79    190.44 o 
 -20   2   4     4098.40     4406.72    264.01 o 
 -18   2   4     4601.07     4811.99    317.07 o 
 -16   2   4        9.25       16.69     25.64 o 
 -14   2   4     6630.74     7273.43    294.62 o 
 -12   2   4    12614.36    12943.89    457.24 o 
 -10   2   4    20297.16    20268.79    816.32 o 
  -8   2   4     7318.13     7197.03    332.17 o 
  -6   2   4      169.48      187.55     15.50 o 
  -4   2   4    14860.46    15865.16    921.81 o 
  -2   2   4    15086.35    14249.28    827.25 o 
   0   2   4    30704.20    32345.41   1875.54 o 
   2   2   4    24528.51    24419.63   1416.55 o 
   4   2   4     6465.06     6502.38    380.17 o 
   6   2   4     9695.52    10845.30    500.94 o 
   8   2   4     2667.61     2816.24    135.34 o 
  10   2   4      101.66       39.33     34.12 o 
  12   2   4     1732.89     1846.36     93.32 o 
  14   2   4       55.94       31.57     33.88 o 
  16   2   4       84.91       32.10     47.15 o 
  18   2   4     1325.63     1748.28    161.26 o 
  20   2   4     2829.88     3093.92    260.49 o 
  22   2   4      127.33       94.77     92.04 o 
  24   2   4      117.17      -28.78    101.96 o 
  26   2   4       50.85      -42.18    114.62 o 
 -31   3   4        5.31       45.21     79.36 o 
 -29   3   4      382.30      209.47     71.11 o 
 -27   3   4      122.00      116.76    137.57 o 
 -25   3   4       56.28       33.21     56.89 o 
 -23   3   4      248.58      348.30     78.41 o 
 -21   3   4     1706.29     1639.41    123.33 o 
 -19   3   4      504.31      518.17     45.02 o 
 -17   3   4     1043.02     1145.48     68.30 o 
 -15   3   4     1475.57     1397.59     63.63 o 
 -13   3   4      489.31      526.56     38.12 o 
 -11   3   4     1140.67     1241.07     53.18 o 
  -9   3   4    24638.93    25465.10    838.78 o 
  -7   3   4     4164.08     4014.42    143.77 o 
  -5   3   4     7847.29     7949.02    736.33 o 
  -3   3   4    12675.36    12287.60   1132.53 o 
  -1   3   4     2137.57     2462.03    236.68 o 
   1   3   4    12697.88    12595.37    494.03 o 
   3   3   4     3430.88     3336.24    196.77 o 
   5   3   4     1575.14     1911.32    117.35 o 
   7   3   4    11470.36    11762.54    686.38 o 
   9   3   4     1343.79     1213.00     76.40 o 
  11   3   4        3.38       -6.99     32.08 o 
  13   3   4      315.46      383.18     84.47 o 
  15   3   4       44.10       37.47     44.37 o 
  17   3   4      551.64      352.48     57.82 o 
  19   3   4      497.94      509.46    135.70 o 
  21   3   4      389.77      459.46     94.03 o 
  23   3   4      299.13      401.16    100.72 o 
  25   3   4        1.01      -70.71     92.54 o 
 -30   4   4      598.21      578.38     86.71 o 
 -28   4   4      797.96      874.21     90.53 o 
 -26   4   4      282.16      212.07     54.68 o 
 -24   4   4       73.77       86.19     46.08 o 
 -22   4   4       20.66       28.97     38.57 o 
 -20   4   4      697.76      712.21     69.68 o 
 -18   4   4     5288.55     5501.91    225.44 o 
 -16   4   4     3945.30     4174.26    172.25 o 
 -14   4   4      476.94      486.98     41.11 o 
 -12   4   4     2387.38     2536.51     86.96 o 
 -10   4   4     2527.43     2507.04     98.01 o 
  -8   4   4    26920.87    27136.76   1686.92 o 
  -6   4   4    18542.11    20375.10   1268.29 o 
  -4   4   4     7183.62     8077.89    505.44 o 
  -2   4   4     1315.23     1571.90    123.30 o 
   0   4   4      119.33       36.59     29.09 o 
   2   4   4      966.48      621.82     84.60 o 
   4   4   4      207.87      195.07     13.64 o 
   6   4   4     9484.05    10771.31    384.09 o 
   8   4   4        8.63        6.57     18.95 o 
  10   4   4     3102.12     2898.09    177.03 o 
  12   4   4     3371.07     3287.65    201.59 o 
  14   4   4     2031.53     1988.03    130.17 o 
  16   4   4     3198.12     3273.05    204.64 o 
  18   4   4      218.38      261.99     55.19 o 
  20   4   4     1329.97     1358.72    118.96 o 
  22   4   4      200.99       94.77     79.14 o 
  24   4   4        9.21       -9.18     84.60 o 
 -29   5   4      114.44       86.79     50.56 o 
 -27   5   4       16.36       14.58     42.16 o 
 -25   5   4        4.53        9.53     37.38 o 
 -23   5   4      187.18      271.20     40.27 o 
 -21   5   4     1136.17     1085.11     72.98 o 
 -19   5   4     1740.04     1759.53     81.34 o 
 -17   5   4        6.59       -7.42     22.25 o 
 -15   5   4      959.38     1012.37     42.62 o 
 -13   5   4      287.59      326.34     42.36 o 
 -11   5   4     1938.08     1825.13     99.40 o 
  -9   5   4     3651.07     3549.28    189.38 o 
  -7   5   4      992.69     1097.87    122.43 o 
  -5   5   4     2693.52     2898.90    249.08 o 
  -3   5   4     5944.07     6262.13    394.57 o 
  -1   5   4      152.84      152.43     37.72 o 
   1   5   4      236.05      134.10     37.19 o 
   3   5   4       23.10       49.25     36.58 o 
   5   5   4      228.24      282.38     72.81 o 
   7   5   4     1712.06     1812.08    120.99 o 
   9   5   4     1307.70     1406.16     64.03 o 
  11   5   4      447.49      446.17     82.36 o 
  13   5   4      706.94      603.04     53.55 o 
  15   5   4      463.10      460.58     46.53 o 
  17   5   4      375.03      291.76     47.46 o 
  19   5   4      943.69     1113.83    115.04 o 
  21   5   4      639.42      624.94     76.72 o 
  23   5   4       68.76       19.95     65.85 o 
 -28   6   4      178.92      157.59     47.29 o 
 -26   6   4      160.04      110.39     40.04 o 
 -24   6   4       90.40       93.10     35.15 o 
 -22   6   4      574.15      677.81    108.89 o 
 -20   6   4     1201.54     1164.20     59.04 o 
 -18   6   4     6348.45     7112.64    345.88 o 
 -16   6   4     1280.84     1509.04     85.85 o 
 -14   6   4      419.27      359.67     62.02 o 
 -12   6   4      348.25      381.09     45.12 o 
 -10   6   4     3713.33     3610.46    192.31 o 
  -8   6   4     6884.88     6714.44    302.10 o 
  -6   6   4       16.95       32.90     29.53 o 
  -4   6   4      772.75      604.00     93.76 o 
  -2   6   4     3029.82     2704.55    147.56 o 
   0   6   4     7309.02     6735.67    347.63 o 
   2   6   4    17049.74    17725.77    770.79 o 
   4   6   4     1191.01     1187.51     92.04 o 
   6   6   4      807.25      904.38    132.60 o 
   8   6   4     1239.78     1278.65    100.48 o 
  10   6   4      681.48      814.42     86.96 o 
  12   6   4     2801.32     3403.84    207.05 o 
  14   6   4       36.57       73.59     34.45 o 
  16   6   4      455.82      529.36     77.38 o 
  18   6   4      495.01      529.13     83.03 o 
  20   6   4      649.97      527.08     67.33 o 
  22   6   4      377.15      331.05    103.23 o 
 -27   7   4       80.91       48.93     58.13 o 
 -25   7   4        0.94      -33.11     48.65 o 
 -23   7   4      114.25       83.92     43.54 o 
 -21   7   4     1500.38     1620.16    100.08 o 
 -19   7   4      873.43     1014.53    102.82 o 
 -17   7   4      231.59      198.46     68.42 o 
 -15   7   4       31.33       -6.41     56.48 o 
 -13   7   4      380.90      448.97     67.31 o 
 -11   7   4     4249.74     4377.59    231.41 o 
  -9   7   4     3944.46     3737.15    200.37 o 
  -7   7   4        8.01       41.08     32.39 o 
  -5   7   4      300.62      357.63     33.42 o 
  -3   7   4      112.48       88.85     31.65 o 
  -1   7   4     2231.14     2108.72    106.78 o 
   1   7   4     8963.74     9489.73    418.38 o 
   3   7   4     3770.35     3776.33    189.36 o 
   5   7   4      229.84      208.72     55.02 o 
   7   7   4       54.28      103.22     57.33 o 
   9   7   4     1759.85     2011.44    277.61 o 
  11   7   4     1676.14     1794.25    138.61 o 
  13   7   4      212.79      193.47     88.94 o 
  15   7   4      208.93      277.49     77.87 o 
  17   7   4      132.74       16.31     32.96 o 
  19   7   4      168.67      123.32     52.28 o 
  21   7   4      318.53      374.31     58.18 o 
 -24   8   4      111.25       69.71    122.31 o 
 -22   8   4     1113.27      875.01    116.22 o 
 -20   8   4      696.51      647.85     98.64 o 
 -18   8   4     3550.61     3598.13    245.81 o 
 -16   8   4     1197.37     1209.94    112.10 o 
 -14   8   4      354.22      251.60     71.59 o 
 -12   8   4      156.84      140.94     76.04 o 
 -10   8   4       14.99       48.67     58.24 o 
  -8   8   4     4107.27     4050.56    217.95 o 
  -6   8   4      101.87       62.29     36.22 o 
  -4   8   4     1982.27     2261.42    131.20 o 
  -2   8   4     3720.43     3828.03    204.25 o 
   0   8   4     2459.39     2431.29    192.61 o 
   2   8   4     8710.25     9303.76    480.94 o 
   4   8   4      127.35      318.01    119.83 o 
   6   8   4     1022.44      592.19    114.37 o 
   8   8   4      703.52      565.89    125.04 o 
  10   8   4      777.40     1142.45    166.72 o 
  12   8   4      451.96      460.23     83.17 o 
  14   8   4      153.39      127.28     78.00 o 
  16   8   4        3.02      -33.04     83.36 o 
  18   8   4      196.89      136.45    139.67 o 
 -23   9   4       72.97       24.81    131.24 o 
 -21   9   4      222.94      235.93    139.18 o 
 -19   9   4     1030.22      884.06    112.68 o 
 -17   9   4      647.54      715.80    283.44 o 
 -15   9   4      315.39      425.10     83.94 o 
 -13   9   4        4.90      -32.99     71.59 o 
 -11   9   4      693.48      687.34     87.04 o 
  -9   9   4      460.71      518.49     79.18 o 
  -7   9   4      533.93      729.69     79.25 o 
  -5   9   4       29.04       -3.28     42.22 o 
  -3   9   4      601.52      544.98     53.67 o 
  -1   9   4     1912.74     1859.51    100.02 o 
   1   9   4     1536.37     1292.27     93.11 o 
   3   9   4     1889.72     2101.60    130.14 o 
   5   9   4       54.06      -25.09     71.46 o 
   7   9   4       31.64      -75.67    106.93 o 
   9   9   4     1105.66      867.57    148.36 o 
  11   9   4      994.00     1463.72    203.43 o 
  13   9   4      437.85      647.51    147.12 o 
  15   9   4      127.77       68.22    130.25 o 
  17   9   4       76.02        1.24    156.30 o 
 -20  10   4        8.90       51.85    147.36 o 
 -18  10   4      187.90      130.00    139.92 o 
 -16  10   4      660.75      407.76    117.59 o 
 -14  10   4      253.23      248.46     89.07 o 
 -12  10   4       45.73      -22.41     78.21 o 
 -10  10   4       27.04       23.61     77.39 o 
  -8  10   4      665.87      635.28     93.69 o 
  -6  10   4     2412.56     2616.98    155.29 o 
  -4  10   4      188.59      173.35     63.41 o 
  -2  10   4       20.50        6.97     50.55 o 
   0  10   4       62.72       71.52     51.70 o 
   2  10   4      318.24      212.45     56.61 o 
   4  10   4     1126.49      843.73    109.72 o 
   6  10   4      219.13      168.20    119.83 o 
   8  10   4       84.48      -49.62    126.77 o 
  10  10   4      233.05      162.00    139.92 o 
  12  10   4      246.43       67.23    134.46 o 
  14  10   4      146.72      104.45    144.14 o 
 -15  11   4      365.11      213.11    131.98 o 
 -13  11   4      676.26     1093.08    181.85 o 
 -11  11   4      886.08      945.31    120.70 o 
  -9  11   4      995.80     1427.38    136.94 o 
  -7  11   4      757.50      626.99    104.75 o 
  -5  11   4      718.93      785.50     85.86 o 
  -3  11   4     1309.52     1234.45    127.76 o 
  -1  11   4      212.13      279.49     64.88 o 
   1  11   4      851.67      768.30     99.98 o 
   3  11   4      462.17      426.44     97.53 o 
   5  11   4       20.72      -59.54    135.21 o 
   7  11   4       78.24      -76.16    140.17 o 
   9  11   4       31.03      -33.49    139.43 o 
  11  11   4      283.55       60.04    148.11 o 
 -10  12   4      404.95      346.33    154.81 o 
  -8  12   4      133.07       96.75    139.67 o 
  -6  12   4      641.20      819.59    124.37 o 
  -4  12   4     1394.01     1486.70    250.32 o 
  -2  12   4       23.13        1.75     82.81 o 
   0  12   4       14.61       12.95     94.61 o 
   2  12   4       58.05       58.30     93.29 o 
   4  12   4      326.96      282.82    151.09 o 
 -31   1   5      413.20      249.83    114.87 o 
 -29   1   5      233.48      239.90    104.45 o 
 -27   1   5        3.11      -43.66     82.12 o 
 -25   1   5      200.54      181.85     80.88 o 
 -23   1   5     8098.34     9054.05    490.05 o 
 -21   1   5     9875.89    10291.47    475.58 o 
 -19   1   5     4058.89     4446.67    207.94 o 
 -17   1   5      814.12      805.63     42.91 o 
 -15   1   5     1932.45     1808.86     79.12 o 
 -13   1   5    11800.64    11379.35    414.36 o 
 -11   1   5    18586.75    17849.38    684.71 o 
  -9   1   5     7341.01     6626.21    288.86 o 
  -7   1   5     3759.81     3815.37    151.94 o 
  -5   1   5    42979.89    40992.34   1603.85 o 
  -3   1   5   110586.66   108801.33   4463.76 o 
  -1   1   5     4384.32     4681.86    194.99 o 
   1   1   5    11831.46    12563.78    730.98 o 
   3   1   5     2434.94     2117.17    102.24 o 
   5   1   5     2841.89     3275.45    137.08 o 
   7   1   5    14712.97    15377.05    711.80 o 
   9   1   5     9261.60     9101.24    423.80 o 
  11   1   5     6180.00     6934.71    348.34 o 
  13   1   5      115.66      161.97     35.64 o 
  15   1   5        4.36       15.26     39.03 o 
  17   1   5     1660.03     1988.03    128.32 o 
  19   1   5     2305.76     2797.70    241.89 o 
  21   1   5      133.38      -70.46     94.03 o 
  23   1   5       46.94      151.09    112.14 o 
  25   1   5        1.48       -6.70    114.62 o 
 -30   2   5        0.47       64.26     95.51 o 
 -28   2   5      111.53       62.77     85.09 o 
 -26   2   5       11.04      -33.49     76.91 o 
 -24   2   5      208.79      312.34     73.93 o 
 -22   2   5      500.35      533.74     61.05 o 
 -20   2   5       99.20      142.64     40.23 o 
 -18   2   5        1.33       12.56     26.44 o 
 -16   2   5     1940.51     2228.64     96.65 o 
 -14   2   5      143.40       91.51     17.99 o 
 -12   2   5     3043.47     2665.12     98.77 o 
 -10   2   5      586.29      492.42     26.92 o 
  -8   2   5      126.29      106.40     15.29 o 
  -6   2   5     8807.68     9373.55    430.86 o 
  -4   2   5     1571.39     1564.81     96.33 o 
  -2   2   5     5187.50     4672.21    275.12 o 
   0   2   5     2243.64     1960.76    118.86 o 
   2   2   5      622.20      640.11     45.92 o 
   4   2   5     3407.73     3066.01    164.29 o 
   6   2   5        3.39      -10.42     20.59 o 
   8   2   5     4101.08     4212.44    200.04 o 
  10   2   5     1145.04     1134.76     86.90 o 
  12   2   5       35.71      104.17     33.70 o 
  14   2   5      274.35      231.21     60.04 o 
  16   2   5       44.67      -38.48     48.41 o 
  18   2   5       82.19       97.25     75.92 o 
  20   2   5       66.37       81.37     85.59 o 
  22   2   5      378.27      180.36     94.27 o 
  24   2   5        0.62      115.36    109.66 o 
 -31   3   5      504.53      459.97    195.12 o 
 -29   3   5      437.68      377.06     75.64 o 
 -27   3   5      238.44      177.85    146.62 o 
 -25   3   5      617.24      824.34     68.24 o 
 -23   3   5      287.05      344.64     62.46 o 
 -21   3   5     3658.06     3697.06    185.35 o 
 -19   3   5      306.51      237.39     29.37 o 
 -17   3   5      400.45      497.26     36.10 o 
 -15   3   5      697.74      807.38     44.32 o 
 -13   3   5     2274.36     2172.93     84.62 o 
 -11   3   5    36763.25    37041.33   1488.69 o 
  -9   3   5    37809.87    40842.33   1443.83 o 
  -7   3   5    22618.40    23078.73    815.97 o 
  -5   3   5     7383.99     7928.05    322.03 o 
  -3   3   5    20846.29    20823.20    839.31 o 
  -1   3   5      549.32      533.67     44.01 o 
   1   3   5    12405.77    12108.24    578.97 o 
   3   3   5      113.24       14.11     38.70 o 
   5   3   5      651.06      752.79     85.22 o 
   7   3   5     2134.67     1961.90     97.94 o 
   9   3   5     4475.26     3715.47    223.93 o 
  11   3   5     3625.25     3804.02    231.22 o 
  13   3   5     1655.80     1495.13    197.23 o 
  15   3   5      203.80      140.53     66.74 o 
  17   3   5     3164.75     3129.17    200.16 o 
  19   3   5      509.05      712.51     96.26 o 
  21   3   5       19.41      -71.20     84.35 o 
  23   3   5       26.53       31.51     95.02 o 
 -30   4   5      219.08      150.12     53.99 o 
 -28   4   5       19.21       -3.95     47.00 o 
 -26   4   5       70.03       69.36     38.98 o 
 -24   4   5      179.83      192.65     37.08 o 
 -22   4   5     2182.36     2085.14     95.45 o 
 -20   4   5        6.42       -2.81     28.29 o 
 -18   4   5       39.73       14.07     24.78 o 
 -16   4   5       22.96       -0.97     19.87 o 
 -14   4   5       22.41       12.36     17.39 o 
 -12   4   5     2367.48     2312.35     79.77 o 
 -10   4   5      824.31     1060.36     66.69 o 
  -8   4   5      678.65      854.14     67.87 o 
  -6   4   5      245.93      207.28     36.12 o 
  -4   4   5     1855.24     1816.41    123.21 o 
  -2   4   5        9.82       20.54     32.56 o 
   0   4   5    11829.38    13004.80    804.23 o 
   2   4   5        1.17        5.00      9.41 o 
   4   4   5     3125.88     3347.42    131.84 o 
   6   4   5     2802.78     3112.44    113.27 o 
   8   4   5      834.13      508.21    177.63 o 
  10   4   5     5987.88     5935.03    350.13 o 
  12   4   5      977.78      942.54    140.67 o 
  14   4   5       51.40       41.83     45.43 o 
  16   4   5      200.92      101.71     56.19 o 
  18   4   5      432.21      532.21     68.52 o 
  20   4   5      389.27      387.77     71.91 o 
  22   4   5       22.90       33.74     82.61 o 
  24   4   5       17.37      -12.65     92.79 o 
 -29   5   5      509.62      441.25     56.88 o 
 -27   5   5       92.29       74.21     47.05 o 
 -25   5   5      276.18      204.85     39.80 o 
 -23   5   5     1947.36     2284.65    103.75 o 
 -21   5   5     3691.00     3803.12    160.86 o 
 -19   5   5      178.62      217.38     51.10 o 
 -17   5   5       26.69       23.29     22.09 o 
 -15   5   5      118.30      106.23     21.15 o 
 -13   5   5     4222.41     4096.72    180.33 o 
 -11   5   5    11358.45    11705.80    598.25 o 
  -9   5   5     1656.54     1479.80    106.20 o 
  -7   5   5     4360.93     5024.91    320.51 o 
  -5   5   5      202.30       72.52     37.34 o 
  -3   5   5     6147.78     6092.96    382.52 o 
  -1   5   5     6416.13     5835.83    370.93 o 
   1   5   5     5301.13     4960.93    317.38 o 
   3   5   5     6895.85     6694.45    421.78 o 
   5   5   5     1078.20     1212.83     91.27 o 
   7   5   5     2830.80     3065.91    112.55 o 
   9   5   5    11469.86    12299.11    592.23 o 
  11   5   5      836.98      919.79     60.21 o 
  13   5   5     1839.22     1573.03     90.75 o 
  15   5   5     2814.46     2829.86    195.56 o 
  17   5   5     1640.23     1739.55    156.88 o 
  19   5   5     1324.70     1385.20    227.91 o 
  21   5   5      113.33      105.88     57.85 o 
  23   5   5       12.25       -0.21     68.74 o 
 -28   6   5        0.90      -32.08     43.06 o 
 -26   6   5       14.19        1.57     38.88 o 
 -24   6   5      137.59      233.61     47.49 o 
 -22   6   5      161.45      159.40     31.31 o 
 -20   6   5     1804.37     2090.45     93.03 o 
 -18   6   5      457.87      460.32    101.31 o 
 -16   6   5       21.21        4.07     26.69 o 
 -14   6   5      849.93      706.90     82.99 o 
 -12   6   5     2372.73     2344.50    132.31 o 
 -10   6   5     5106.61     5518.82    291.05 o 
  -8   6   5        4.02      -17.14     38.07 o 
  -6   6   5      891.09     1016.06     84.37 o 
  -4   6   5     2941.14     3262.27    215.08 o 
  -2   6   5     1075.61     1173.01     92.78 o 
   0   6   5     3277.07     3208.10    212.06 o 
   2   6   5     3204.56     2991.46    296.22 o 
   4   6   5      229.21      141.91     46.23 o 
   6   6   5       46.40       69.53     46.54 o 
   8   6   5     1077.72     1113.15     94.01 o 
  10   6   5     1482.84     1316.03     73.22 o 
  12   6   5     1492.46     1562.64     88.21 o 
  14   6   5      148.86      134.15     57.03 o 
  16   6   5      100.26       69.91     43.42 o 
  18   6   5      109.48      133.23     50.93 o 
  20   6   5      174.03      144.15     59.00 o 
  22   6   5        2.91        5.00     61.64 o 
 -27   7   5      257.23      377.26     65.09 o 
 -25   7   5      129.05      131.82     50.56 o 
 -23   7   5       76.84       49.16     42.53 o 
 -21   7   5     2792.56     3078.73    159.14 o 
 -19   7   5      197.85      342.27     75.94 o 
 -17   7   5        5.50      -86.30     64.58 o 
 -15   7   5      705.09      788.77     84.57 o 
 -13   7   5     4278.97     4794.41    355.02 o 
 -11   7   5    12423.95    12778.13    653.66 o 
  -9   7   5      551.55      575.90     54.32 o 
  -7   7   5      273.22      303.31     56.48 o 
  -5   7   5      352.78      348.51     54.85 o 
  -3   7   5     7067.78     6609.94    422.21 o 
  -1   7   5      637.13      706.92     72.64 o 
   1   7   5     1540.74     1852.23    134.52 o 
   3   7   5      661.59      770.55     79.64 o 
   5   7   5     3908.00     3975.13    390.74 o 
   7   7   5     4538.16     4561.61    445.57 o 
   9   7   5     3505.48     3632.77    368.41 o 
  11   7   5      338.65      244.12    104.20 o 
  13   7   5      146.76      111.89    106.68 o 
  15   7   5       28.59       15.84     75.65 o 
  17   7   5      155.02      139.08     52.59 o 
  19   7   5      250.88      147.77     53.55 o 
 -24   8   5      450.67      812.49    162.50 o 
 -22   8   5     1156.90     1261.01    127.71 o 
 -20   8   5      262.66      430.56     91.61 o 
 -18   8   5      353.73      449.06     84.99 o 
 -16   8   5      223.33      395.93    145.01 o 
 -14   8   5      270.01      477.07    142.40 o 
 -12   8   5     5495.53     5314.11    340.12 o 
 -10   8   5     1186.72     1375.58    112.78 o 
  -8   8   5      195.69      224.26     50.07 o 
  -6   8   5     3323.53     3283.98    239.93 o 
  -4   8   5       10.27        3.25     55.82 o 
  -2   8   5     3872.24     3482.45    233.79 o 
   0   8   5     2020.95     2092.67    214.72 o 
   2   8   5       19.56       12.44     60.35 o 
   4   8   5       13.16       22.58     93.53 o 
   6   8   5     3699.59     3632.02    366.18 o 
   8   8   5     3430.90     4207.84    419.27 o 
  10   8   5      556.41      640.57    130.74 o 
  12   8   5      721.98      613.77    139.43 o 
  14   8   5      114.31       73.68    125.53 o 
  16   8   5      193.47      137.44    147.36 o 
  18   8   5      423.33      687.95    169.94 o 
 -23   9   5      959.02      878.98    162.50 o 
 -21   9   5     1405.79     1378.63    193.26 o 
 -19   9   5      761.47      911.07    118.71 o 
 -17   9   5      105.95       90.14     87.95 o 
 -15   9   5        5.76      -42.47     77.95 o 
 -13   9   5      705.37      622.34    138.19 o 
 -11   9   5     1792.35     2047.61    295.60 o 
  -9   9   5       21.52       75.90     54.79 o 
  -7   9   5      355.58      377.69    104.75 o 
  -5   9   5      248.90      221.47     79.68 o 
  -3   9   5     3044.82     3076.19    174.52 o 
  -1   9   5     3046.60     3052.82    210.67 o 
   1   9   5     2007.74     1971.41    151.57 o 
   3   9   5      117.42      -20.69     71.82 o 
   5   9   5      421.87      335.17    111.89 o 
   7   9   5      818.31      856.15    145.38 o 
   9   9   5      962.76      920.16    163.74 o 
  11   9   5       31.43      -25.55    115.61 o 
  13   9   5       71.56       15.13    140.91 o 
  15   9   5      184.42      158.53    144.64 o 
 -20  10   5      160.64       67.73    148.61 o 
 -18  10   5       80.12       68.97    140.42 o 
 -16  10   5       35.97       -0.11     90.11 o 
 -14  10   5      175.95      159.81     93.34 o 
 -12  10   5     3093.20     3578.57    249.45 o 
 -10  10   5     2406.04     2240.16    173.89 o 
  -8  10   5     1406.91     1389.33    124.80 o 
  -6  10   5       36.47       50.48     59.67 o 
  -4  10   5     1208.62     1056.51     88.86 o 
  -2  10   5      798.53      995.47    138.27 o 
   0  10   5       37.44      -17.42     60.91 o 
   2  10   5       92.70       95.45     75.34 o 
   4  10   5       27.14      -47.14    111.64 o 
   6  10   5     1750.14     1444.87    197.97 o 
   8  10   5      399.36      223.28    129.50 o 
  10  10   5      175.91       27.54    128.51 o 
  12  10   5      364.46      255.78    143.40 o 
 -15  11   5        3.49      -12.16    130.25 o 
 -13  11   5      405.85      238.41    142.15 o 
 -11  11   5      640.44      823.98    120.24 o 
  -9  11   5      891.04      780.14    109.42 o 
  -7  11   5      359.54      400.45    176.52 o 
  -5  11   5      214.03      191.08     70.93 o 
  -3  11   5      852.01      888.07     93.31 o 
  -1  11   5       18.47       52.08     72.10 o 
   1  11   5      213.36       42.91     73.76 o 
   3  11   5        7.46      -33.99    125.04 o 
   5  11   5      280.39      325.00    150.84 o 
   7  11   5      165.03      324.25    156.05 o 
   9  11   5        7.42       -5.21    138.43 o 
 -10  12   5     1449.77     1505.40    203.68 o 
  -8  12   5      376.23      389.50    155.55 o 
  -6  12   5       14.45       48.77    102.53 o 
  -4  12   5      184.97      196.16    102.20 o 
  -2  12   5     1145.96     1184.00    140.78 o 
   0  12   5      760.14      814.86    118.43 o 
   2  12   5      182.71      189.54    158.28 o 
   4  12   5       36.08       68.22    159.77 o 
 -30   0   6      262.45      411.08    115.61 o 
 -28   0   6        5.58      149.35     91.79 o 
 -26   0   6      757.63      510.32     97.00 o 
 -24   0   6     6853.66     7065.08    547.04 o 
 -22   0   6     9022.48     9913.63    755.43 o 
 -20   0   6      533.35      705.38     60.45 o 
 -18   0   6      486.17      562.47     98.00 o 
 -16   0   6     5747.17     6323.00    368.76 o 
 -14   0   6    12283.28    11689.21    880.96 o 
 -12   0   6    16912.24    16696.63   1254.34 o 
 -10   0   6      915.76      875.47    100.48 o 
  -8   0   6     5883.50     5239.93    244.21 o 
  -6   0   6    42058.85    41886.98   2430.63 o 
  -4   0   6     8178.74     8729.71    403.79 o 
  -2   0   6    28909.00    27262.11   1247.82 o 
   0   0   6     4445.24     3682.57    217.58 o 
   2   0   6     2515.33     1962.77    120.91 o 
   6   0   6     3489.41     3123.86    190.26 o 
   8   0   6     5008.39     6004.10    356.23 o 
  10   0   6     1579.09     1770.14    115.73 o 
  12   0   6       21.09       12.47     42.44 o 
  14   0   6     5268.65     6485.29    502.13 o 
  16   0   6     6700.63     6941.78    539.10 o 
  18   0   6       93.10      -16.87     83.61 o 
  20   0   6        4.26     -127.27     93.78 o 
  22   0   6        4.18      -97.75    112.88 o 
  24   0   6      753.56     1105.98    160.27 o 
 -31   1   6        2.44      -21.34    109.66 o 
 -29   1   6      159.24       94.27     94.27 o 
 -27   1   6       68.53        3.97     78.40 o 
 -25   1   6     1359.80     1386.82    138.93 o 
 -23   1   6       32.97      -29.07     45.21 o 
 -21   1   6       34.08       74.78     35.88 o 
 -19   1   6      483.34      558.59     78.04 o 
 -17   1   6       28.62       -0.33     21.56 o 
 -15   1   6      530.65      532.15     32.92 o 
 -13   1   6     1836.39     2089.37     85.62 o 
 -11   1   6      584.55      401.93     40.91 o 
  -9   1   6      339.17      401.53     32.02 o 
  -7   1   6     6024.46     5579.70    220.84 o 
  -5   1   6    12536.31    11757.20    382.65 o 
  -3   1   6     7261.01     7302.86    237.72 o 
  -1   1   6      187.79      166.48     21.11 o 
   1   1   6     1448.79     1682.01     82.98 o 
   3   1   6      365.20      355.60     25.13 o 
   5   1   6      205.07      205.50     33.54 o 
   7   1   6        7.61       18.09     21.95 o 
   9   1   6      534.47      485.86     98.65 o 
  11   1   6     1152.45     1276.48    161.01 o 
  13   1   6      679.27      792.70     84.80 o 
  15   1   6        0.35        7.90     48.38 o 
  17   1   6       33.22       18.14     55.25 o 
  19   1   6        6.17       19.60     90.80 o 
  21   1   6      157.73      137.19     95.51 o 
  23   1   6       24.54      100.97    107.92 o 
 -32   2   6      158.32       97.28     86.35 o 
 -30   2   6      149.62       83.41     76.52 o 
 -28   2   6       21.86       67.03     63.06 o 
 -26   2   6     2789.46     2718.46    252.55 o 
 -24   2   6      772.00      913.25     81.42 o 
 -22   2   6     5139.29     4514.34    223.88 o 
 -20   2   6       40.96       36.74     34.37 o 
 -18   2   6      154.18      221.54     34.76 o 
 -16   2   6     1707.98     1737.88     86.14 o 
 -14   2   6     8002.28     8203.83    294.44 o 
 -12   2   6    33022.32    33570.55   1191.09 o 
 -10   2   6    14036.21    14248.49    574.81 o 
  -8   2   6     2903.65     3197.85    127.91 o 
  -6   2   6       18.86       62.31     36.21 o 
  -4   2   6    24717.85    24698.51   1433.49 o 
  -2   2   6      133.76      237.45     26.86 o 
   0   2   6     2314.58     3272.52    194.67 o 
   2   2   6     9854.82    11549.47    476.00 o 
   4   2   6    27433.90    28507.99   1172.60 o 
   6   2   6    25270.96    24930.57   1023.22 o 
   8   2   6     2148.14     2147.91     97.11 o 
  10   2   6      252.10      225.56     34.01 o 
  12   2   6      230.78      315.64     52.47 o 
  14   2   6     1137.13     1104.03    570.85 o 
  16   2   6     1555.48     1559.52    523.10 o 
  18   2   6     1365.05     1171.72    130.99 o 
  20   2   6       56.25       66.74     92.29 o 
  22   2   6       57.85       44.90     97.25 o 
  24   2   6      233.09      255.78    121.56 o 
 -31   3   6        0.17      -61.29     75.17 o 
 -29   3   6      473.89      581.36    113.38 o 
 -27   3   6      541.83      496.61     70.32 o 
 -25   3   6      869.02      891.53     62.21 o 
 -23   3   6      385.65      375.34     38.76 o 
 -21   3   6     1296.22     1050.87     56.95 o 
 -19   3   6     2779.14     3029.75    129.55 o 
 -17   3   6       80.71       97.39     23.84 o 
 -15   3   6     1107.52     1159.23     61.93 o 
 -13   3   6    17898.01    18664.00    753.27 o 
 -11   3   6     1029.64      983.08     46.15 o 
  -9   3   6       53.54        7.60     14.74 o 
  -7   3   6     3568.50     3530.93    128.32 o 
  -5   3   6      839.90      855.97     40.34 o 
  -3   3   6     1202.66     1151.43     51.49 o 
  -1   3   6     4512.18     4015.97    196.42 o 
   1   3   6       16.43       33.06     19.03 o 
   3   3   6     1121.74     1202.67     79.15 o 
   5   3   6     2392.77     2341.92    114.84 o 
   7   3   6      200.23      284.68     37.26 o 
   9   3   6     2082.87     2384.54    149.74 o 
  11   3   6      947.43      913.24     73.31 o 
  13   3   6      501.22      421.32     56.81 o 
  15   3   6     1795.12     1973.73    216.46 o 
  17   3   6      747.21      847.54     83.10 o 
  19   3   6        0.20      100.48     75.92 o 
  21   3   6        1.61       36.97     89.31 o 
  23   3   6        0.44       -2.98    100.48 o 
 -30   4   6      298.48      185.60     52.37 o 
 -28   4   6      168.91      143.77     48.24 o 
 -26   4   6     1111.31     1201.14     69.15 o 
 -24   4   6     2997.66     3088.73    135.48 o 
 -22   4   6      543.49      487.80     40.21 o 
 -20   4   6       17.97        3.46     28.07 o 
 -18   4   6     1149.74     1149.06     70.33 o 
 -16   4   6     2564.70     2641.78    115.50 o 
 -14   4   6     6259.96     5918.77    221.26 o 
 -12   4   6       34.85        6.71     14.40 o 
 -10   4   6     2588.27     2367.54     87.00 o 
  -8   4   6    10255.32    11982.80    576.96 o 
  -6   4   6    24941.97    25504.81   1579.47 o 
  -4   4   6    19036.56    19360.32   1197.10 o 
  -2   4   6     4456.65     4749.64    301.96 o 
   0   4   6       18.36       22.36     12.02 o 
   2   4   6        7.04       17.40     13.40 o 
   4   4   6      665.30      501.08     48.16 o 
   6   4   6      119.52       98.07     43.31 o 
   8   4   6      962.18      895.21     92.04 o 
  10   4   6       66.01       59.42     63.63 o 
  12   4   6     3122.25     2985.08    187.51 o 
  14   4   6     2934.18     2879.89    183.74 o 
  16   4   6     6607.81     6811.16    410.09 o 
  18   4   6       79.93       22.95     59.67 o 
  20   4   6       14.62       87.82     81.13 o 
  22   4   6        4.49      -36.97     86.33 o 
 -29   5   6        0.58       -5.84     47.89 o 
 -27   5   6        0.52       13.19     41.23 o 
 -25   5   6        3.71       21.03     36.57 o 
 -23   5   6      404.46      464.73     41.15 o 
 -21   5   6      486.09      470.69     56.15 o 
 -19   5   6      835.09      907.49     49.72 o 
 -17   5   6        1.24       -9.68     22.04 o 
 -15   5   6     2103.49     2140.45     75.55 o 
 -13   5   6     3282.58     3465.48    152.68 o 
 -11   5   6      178.93      175.51     43.03 o 
  -9   5   6     1188.82     1276.42     96.88 o 
  -7   5   6     6069.66     5752.73    364.94 o 
  -5   5   6     2900.07     3147.45    206.80 o 
  -3   5   6    11366.01    12368.47    773.61 o 
  -1   5   6     8565.22     8339.96    529.30 o 
   1   5   6       79.93      109.45     45.90 o 
   3   5   6       34.60       -0.99     65.74 o 
   5   5   6      237.75      189.88     21.92 o 
   7   5   6     2155.82     2223.55    115.46 o 
   9   5   6      627.97      682.58     49.31 o 
  11   5   6       55.75       53.47     34.19 o 
  13   5   6      228.32      297.79     65.18 o 
  15   5   6      150.36      141.46     47.20 o 
  17   5   6      626.62      782.36     68.15 o 
  19   5   6        8.05        9.24     54.50 o 
  21   5   6        0.52       -0.63     65.18 o 
 -28   6   6      187.28      305.15     47.27 o 
 -26   6   6     1098.03     1249.23     91.24 o 
 -24   6   6     1830.60     2062.07    111.01 o 
 -22   6   6     1305.63     1161.00     70.92 o 
 -20   6   6      204.92      183.31     23.70 o 
 -18   6   6       71.69       -4.08     33.08 o 
 -16   6   6      404.11      398.41     46.66 o 
 -14   6   6     4187.34     4087.28    217.25 o 
 -12   6   6     7134.83     6553.39    341.92 o 
 -10   6   6     1647.28     1589.62    116.74 o 
  -8   6   6     1762.18     2033.64    204.80 o 
  -6   6   6      703.88      507.92     75.92 o 
  -4   6   6     4095.23     3591.63    236.03 o 
  -2   6   6      460.62      374.25     54.73 o 
   0   6   6       11.21       -6.00     44.88 o 
   2   6   6     3551.97     3834.61    253.28 o 
   4   6   6     3740.20     3732.50    367.67 o 
   6   6   6     3982.96     4347.51    424.98 o 
   8   6   6      393.59      276.12     97.50 o 
  10   6   6       11.70       -6.31     30.14 o 
  12   6   6     1532.70     1448.02     85.89 o 
  14   6   6      332.21      365.41     47.38 o 
  16   6   6      871.19      962.60    106.48 o 
  18   6   6       44.78       13.94     52.04 o 
  20   6   6        5.33      -18.76     57.59 o 
 -27   7   6      106.80       92.25     55.62 o 
 -25   7   6      575.36      581.97    130.53 o 
 -23   7   6     1067.46     1134.06     79.02 o 
 -21   7   6      208.54      153.36     54.96 o 
 -19   7   6      208.94      169.46     76.41 o 
 -17   7   6        1.85       26.11     65.03 o 
 -15   7   6     1806.84     1986.24    188.92 o 
 -13   7   6     3412.94     2905.01    215.40 o 
 -11   7   6      353.43      241.25     46.79 o 
  -9   7   6       13.19       -3.53     52.52 o 
  -7   7   6       62.87       15.73     47.80 o 
  -5   7   6     1284.30     1437.44    111.88 o 
  -3   7   6     3056.82     3201.04    212.47 o 
  -1   7   6      699.45      546.67     94.40 o 
   1   7   6      381.39      274.70     60.35 o 
   3   7   6      315.06      344.75     64.40 o 
   5   7   6     5121.02     5023.06    487.25 o 
   7   7   6     2213.09     2014.73    223.03 o 
   9   7   6       17.40      -44.41     91.30 o 
  11   7   6      325.68      331.20    114.37 o 
  13   7   6       36.44      -11.41    109.66 o 
  15   7   6      450.95      528.39     49.87 o 
  17   7   6      197.96      147.33     47.92 o 
  19   7   6       35.90       19.18     55.48 o 
 -24   8   6      153.07       20.26     96.33 o 
 -22   8   6     1828.97     1787.41    215.22 o 
 -20   8   6      582.46      545.21     94.94 o 
 -18   8   6     1280.90     1062.22    109.79 o 
 -16   8   6      198.77      247.70     75.06 o 
 -14   8   6     1049.82     1156.57    126.90 o 
 -12   8   6      775.87      740.07    166.47 o 
 -10   8   6        9.21       -9.74     49.55 o 
  -8   8   6      388.74      402.97     56.11 o 
  -6   8   6      225.28      244.13     60.23 o 
  -4   8   6     5557.53     5278.09    341.78 o 
  -2   8   6     2138.03     2416.07    173.35 o 
   0   8   6     2583.19     2610.13    378.83 o 
   2   8   6     1885.42     1546.31    126.75 o 
   4   8   6      598.80      521.98    114.87 o 
   6   8   6      619.94     1160.06    166.22 o 
   8   8   6      385.86      769.32    137.69 o 
  10   8   6      881.12      728.39    142.65 o 
  12   8   6     1233.08     1252.35    191.77 o 
  14   8   6      365.74      551.01    158.53 o 
  16   8   6        8.83      -37.21    139.67 o 
 -23   9   6      585.96      793.14    158.28 o 
 -21   9   6      196.07      214.10    126.53 o 
 -19   9   6       24.23       -7.19     87.03 o 
 -17   9   6     1408.84     1318.14    259.63 o 
 -15   9   6     1905.49     1744.92    144.11 o 
 -13   9   6       85.90       72.32     76.10 o 
 -11   9   6      206.87      127.57    123.05 o 
  -9   9   6      284.27      222.05     58.68 o 
  -7   9   6     3260.21     3163.22    246.45 o 
  -5   9   6     3356.08     3580.33    243.67 o 
  -3   9   6      816.50      791.53    136.20 o 
  -1   9   6      290.23      296.99    119.58 o 
   1   9   6      408.54      674.79    265.46 o 
   3   9   6        6.23      208.15    116.60 o 
   5   9   6      332.48      511.06    124.54 o 
   7   9   6       94.28      105.93    113.62 o 
   9   9   6      230.48       86.33    128.01 o 
  11   9   6        7.73      161.75    130.49 o 
  13   9   6      397.34      389.00    144.64 o 
  15   9   6     1043.32     1071.99    196.24 o 
 -20  10   6        1.97      -54.58    145.38 o 
 -18  10   6      187.31       75.92    127.02 o 
 -16  10   6     1029.14     1024.78    135.58 o 
 -14  10   6      355.30      267.29    100.23 o 
 -12  10   6       86.17       80.22     82.95 o 
 -10  10   6      615.70      701.37    151.21 o 
  -8  10   6     1291.92     1179.01     95.37 o 
  -6  10   6     1417.92     1289.94    100.49 o 
  -4  10   6      463.84      558.78    107.11 o 
  -2  10   6       42.98       70.35     61.95 o 
   0  10   6      381.45      212.85    134.96 o 
   2  10   6      389.78      460.09    144.14 o 
   4  10   6      540.23      427.46    129.75 o 
   6  10   6        4.43       51.85    132.98 o 
   8  10   6      361.93      310.11    141.41 o 
  10  10   6       10.29        9.92    137.69 o 
  12  10   6       64.38      -36.97    156.30 o 
 -15  11   6      320.43      171.43    135.70 o 
 -13  11   6      454.77      495.68    152.33 o 
 -11  11   6      443.49      543.43    171.68 o 
  -9  11   6      417.85      453.53    141.91 o 
  -7  11   6      572.39      578.43     84.30 o 
  -5  11   6     2271.63     2581.10    160.06 o 
  -3  11   6      962.37     1029.52     97.05 o 
  -1  11   6      112.01       29.77     77.23 o 
   1  11   6       30.02       39.35     77.02 o 
   3  11   6      275.44      274.14    139.67 o 
   5  11   6      837.30     1129.80    188.55 o 
   7  11   6      541.03      670.83    170.44 o 
 -10  12   6      306.61      419.52    159.02 o 
  -8  12   6      195.98      134.71    135.46 o 
  -6  12   6      287.68      321.03    151.09 o 
  -4  12   6      397.99      268.59     86.19 o 
  -2  12   6       77.10       47.38     81.41 o 
   0  12   6      410.16      372.18    108.00 o 
   2  12   6      173.05       79.88    148.85 o 
 -31   1   7        2.50      -13.89    101.96 o 
 -29   1   7      209.30      238.41     99.98 o 
 -27   1   7     1527.72     1735.38    170.19 o 
 -25   1   7     3103.85     3244.26    266.45 o 
 -23   1   7     1170.32     1071.57     81.05 o 
 -21   1   7      206.43      198.45     36.22 o 
 -19   1   7     2129.89     1897.69     85.43 o 
 -17   1   7    14634.31    14786.34    486.46 o 
 -15   1   7    16020.28    15849.29    612.18 o 
 -13   1   7    11383.36    11616.84    470.31 o 
 -11   1   7      197.05      155.15     16.15 o 
  -9   1   7       24.42       27.86     13.59 o 
  -7   1   7     7255.32     6580.99    230.40 o 
  -5   1   7     2095.17     2562.97     86.17 o 
  -3   1   7      209.22      261.96     25.18 o 
  -1   1   7     2206.00     2731.36    102.38 o 
   1   1   7    33119.63    32359.95   1484.75 o 
   3   1   7    12908.19    12522.32    518.36 o 
   5   1   7     4334.05     4251.50    178.85 o 
   7   1   7      173.13      362.83     55.11 o 
   9   1   7     2979.30     3113.06    153.48 o 
  11   1   7      632.24      472.04     44.71 o 
  13   1   7     1359.41     1588.89    164.81 o 
  15   1   7      185.11      109.15     83.73 o 
  17   1   7       39.30       84.60     81.62 o 
  19   1   7       15.08       32.25     91.79 o 
  21   1   7      265.35      219.56    112.88 o 
  23   1   7      344.33      292.25    127.77 o 
 -32   2   7        8.62      150.05     79.21 o 
 -30   2   7       19.75       54.39     71.73 o 
 -28   2   7       35.63       10.45     62.91 o 
 -26   2   7      945.18     1039.25    212.74 o 
 -24   2   7       50.02      -60.55     49.95 o 
 -22   2   7       50.57       73.91     36.27 o 
 -20   2   7      260.42      223.57     45.73 o 
 -18   2   7      245.40      288.78     27.24 o 
 -16   2   7     3267.16     3390.47    137.21 o 
 -14   2   7     3259.29     3608.73    131.88 o 
 -12   2   7     3807.23     3538.42    129.52 o 
 -10   2   7      231.81      315.58     19.00 o 
  -8   2   7     5204.36     5699.16    204.68 o 
  -6   2   7    30457.47    30156.51   1178.70 o 
  -4   2   7        7.06      -10.24     16.98 o 
  -2   2   7     2237.06     2144.39     92.45 o 
   0   2   7       56.38       79.15     20.81 o 
   2   2   7       66.46       26.55     19.44 o 
   4   2   7     5449.52     5695.60    234.43 o 
   6   2   7       11.72      -14.45     23.53 o 
   8   2   7      749.29      679.46     76.85 o 
  10   2   7       54.47       60.36     33.16 o 
  12   2   7      584.45      625.65     66.34 o 
  14   2   7     1136.15      540.13    307.88 o 
  16   2   7       93.44       94.03     77.40 o 
  18   2   7        0.81      -41.68     84.35 o 
  20   2   7        8.09      -76.66     94.52 o 
  22   2   7        9.16      -91.30    107.67 o 
 -31   3   7        4.36      -46.54     54.83 o 
 -29   3   7      584.37      630.13     62.78 o 
 -27   3   7     1391.85     1408.51     86.11 o 
 -25   3   7     3853.77     3902.07    166.57 o 
 -23   3   7      304.30      397.72     42.47 o 
 -21   3   7        5.45      -24.13     29.60 o 
 -19   3   7       51.11       53.62     27.51 o 
 -17   3   7     4635.96     4432.43    168.22 o 
 -15   3   7    13558.46    14414.54    648.95 o 
 -13   3   7     4989.89     4846.68    199.36 o 
 -11   3   7     2982.08     3360.00    139.32 o 
  -9   3   7       73.14       68.78     16.85 o 
  -7   3   7     9187.36     8218.68    334.20 o 
  -5   3   7    18927.61    18829.33    898.79 o 
  -3   3   7     9168.81    10004.67    481.25 o 
  -1   3   7       10.92       45.25     20.72 o 
   1   3   7     5461.60     5229.46    309.53 o 
   3   3   7    13789.24    13986.49    645.30 o 
   5   3   7     7509.61     7580.63    349.91 o 
   7   3   7      388.38      483.41     48.91 o 
   9   3   7      884.98      747.78     65.30 o 
  11   3   7      543.73      492.37     58.05 o 
  13   3   7     7397.18     7733.14    461.00 o 
  15   3   7     1150.37     1079.69     92.33 o 
  17   3   7      667.61      522.72     92.54 o 
  19   3   7        3.96      -19.35     84.35 o 
  21   3   7      235.23      360.47    105.69 o 
 -30   4   7        1.87       -3.29     49.73 o 
 -28   4   7        0.96      -16.70     45.41 o 
 -26   4   7      479.30      513.61     47.15 o 
 -24   4   7      311.05      270.26     39.26 o 
 -22   4   7      168.67      132.51     33.21 o 
 -20   4   7        8.88       22.29     28.03 o 
 -18   4   7     2226.81     2143.61     86.97 o 
 -16   4   7     2906.48     2999.99    122.03 o 
 -14   4   7      185.64      177.46     24.99 o 
 -12   4   7        2.23       -5.25     15.21 o 
 -10   4   7      643.80      801.65     50.12 o 
  -8   4   7    12930.86    13416.15    541.26 o 
  -6   4   7        6.78        2.91     12.63 o 
  -4   4   7     1818.04     1796.93     77.78 o 
  -2   4   7      128.30       59.86     24.08 o 
   0   4   7     1766.44     1930.94     80.35 o 
   2   4   7      429.57      418.82     40.61 o 
   4   4   7     1416.69     1360.97     90.63 o 
   6   4   7       47.76       52.04     38.83 o 
   8   4   7       55.88       65.24     36.24 o 
  10   4   7      517.13      515.00    153.57 o 
  12   4   7     1116.83      933.88     79.10 o 
  14   4   7      525.77      550.72    154.44 o 
  16   4   7       92.41       95.38     59.04 o 
  18   4   7       10.99       10.76     64.37 o 
  20   4   7        4.87      -51.11     82.12 o 
 -29   5   7      334.19      351.72     54.24 o 
 -27   5   7      497.72      431.73     47.42 o 
 -25   5   7      896.47      905.79     57.61 o 
 -23   5   7      492.75      417.83     40.58 o 
 -21   5   7       13.70       -3.08     29.70 o 
 -19   5   7     1403.44     1455.23    118.12 o 
 -17   5   7     8104.77     8244.38    305.72 o 
 -15   5   7    10048.82    10430.64    387.00 o 
 -13   5   7     4684.09     4959.08    243.12 o 
 -11   5   7      567.46      497.57     59.35 o 
  -9   5   7     1445.13     1564.91    112.62 o 
  -7   5   7     4692.02     4187.48    272.94 o 
  -5   5   7     1165.85     1274.83     97.72 o 
  -3   5   7       34.44       23.82     39.87 o 
  -1   5   7     3797.16     4366.02    281.86 o 
   1   5   7     1001.42      902.41     78.43 o 
   3   5   7     5829.19     6073.70    241.67 o 
   5   5   7     2880.80     2821.21    171.11 o 
   7   5   7      131.65      164.13     35.68 o 
   9   5   7       41.27       27.70     36.83 o 
  11   5   7      134.43      197.35     59.42 o 
  13   5   7     2333.07     2177.68    301.45 o 
  15   5   7     1252.87     1135.67     95.44 o 
  17   5   7       78.49       95.87     63.26 o 
  19   5   7        0.92      -22.69     67.06 o 
  21   5   7      102.22      119.83     87.58 o 
 -28   6   7       35.15       20.76     42.93 o 
 -26   6   7      439.76      508.75     62.59 o 
 -24   6   7       79.94      100.46     34.53 o 
 -22   6   7        1.13        4.74     27.95 o 
 -20   6   7      347.50      340.02     28.56 o 
 -18   6   7      450.06      404.24     46.58 o 
 -16   6   7     1754.32     2006.89    139.43 o 
 -14   6   7      114.12      113.60     53.44 o 
 -12   6   7      345.89      416.84     59.26 o 
 -10   6   7      150.79      152.39     59.91 o 
  -8   6   7      100.82      100.00    103.70 o 
  -6   6   7     2503.24     2523.02    171.19 o 
  -4   6   7     3057.40     2735.89    185.46 o 
  -2   6   7     1253.39     1190.70     97.27 o 
   0   6   7        5.38      -12.63     47.71 o 
   2   6   7     2316.13     2733.61    187.82 o 
   4   6   7     2502.45     2634.70    270.42 o 
   6   6   7      694.69      587.47    109.90 o 
   8   6   7       67.16       48.82     27.58 o 
  10   6   7      231.89      190.73     39.68 o 
  12   6   7     2133.62     2539.15    165.06 o 
  14   6   7       23.08       30.58     48.24 o 
  16   6   7      120.74      110.93     71.45 o 
  18   6   7       48.05       38.52     63.84 o 
 -27   7   7      267.21      254.74     70.10 o 
 -25   7   7     1198.79     1301.71     88.87 o 
 -23   7   7       56.21       23.88     48.84 o 
 -21   7   7     1279.70     1346.50     83.37 o 
 -19   7   7       70.20      105.93     70.18 o 
 -17   7   7     2019.59     2353.30    171.00 o 
 -15   7   7     3007.88     3452.63    230.29 o 
 -13   7   7      795.14      615.35     66.33 o 
 -11   7   7     1939.32     1702.15    150.34 o 
  -9   7   7       95.05       85.23     54.45 o 
  -7   7   7      839.32      522.49     67.92 o 
  -5   7   7     1972.25     1999.18    144.48 o 
  -3   7   7     1957.03     2026.04    146.75 o 
  -1   7   7      700.39      718.24     76.41 o 
   1   7   7     3445.22     3117.92    212.43 o 
   3   7   7     2856.30     2736.42    283.07 o 
   5   7   7     5879.47     5964.55    574.08 o 
   7   7   7      115.57        0.00     94.03 o 
   9   7   7        4.82      -91.79    105.44 o 
  11   7   7        4.84        0.50    111.14 o 
  13   7   7     1209.38     1144.19    174.16 o 
  15   7   7      399.79      399.28     55.57 o 
  17   7   7      260.71      261.10     55.61 o 
 -24   8   7      296.11      258.55     95.26 o 
 -22   8   7       62.89      104.43     87.64 o 
 -20   8   7      116.90       32.18     81.20 o 
 -18   8   7     1776.29     1569.99    134.73 o 
 -16   8   7     2346.59     2241.62    167.32 o 
 -14   8   7     1530.94     1618.60    130.88 o 
 -12   8   7      104.44      133.03     52.91 o 
 -10   8   7      924.04      908.78     76.44 o 
  -8   8   7     2700.17     2557.70    179.87 o 
  -6   8   7      160.71      287.76     69.62 o 
  -4   8   7      287.99      347.68     67.54 o 
  -2   8   7      560.85      570.94     80.01 o 
   0   8   7      291.86      135.64    146.50 o 
   2   8   7     3048.65     2960.22    208.04 o 
   4   8   7     2557.99     2738.90    289.52 o 
   6   8   7      246.39      287.54    111.39 o 
   8   8   7       25.55      118.34    107.67 o 
  10   8   7      239.65      293.49    122.31 o 
  12   8   7       10.91      -63.76    126.03 o 
  14   8   7      225.57      138.93    141.66 o 
  16   8   7        2.71      -96.51    160.51 o 
 -23   9   7      489.32      257.76    148.85 o 
 -21   9   7      377.51      216.09    138.68 o 
 -19   9   7      379.26      301.78     98.17 o 
 -17   9   7      797.05      577.11     98.40 o 
 -15   9   7     1915.89     1509.11    132.64 o 
 -13   9   7     1571.09     1670.02    258.14 o 
 -11   9   7      504.41      478.19     67.39 o 
  -9   9   7        4.82       28.01     58.20 o 
  -7   9   7       30.41       87.19     65.78 o 
  -5   9   7       21.69      -15.50     65.67 o 
  -3   9   7      368.23      395.21     76.41 o 
  -1   9   7     2330.65     2313.86    170.65 o 
   1   9   7      352.01      349.87    109.04 o 
   3   9   7      943.67     1260.29    175.90 o 
   5   9   7      416.82       81.37    107.67 o 
   7   9   7      410.17      295.97    126.28 o 
   9   9   7      693.44      921.40    174.65 o 
  11   9   7       32.23       31.01    134.46 o 
  13   9   7      118.52      201.45    147.36 o 
 -20  10   7        1.52       15.38    135.46 o 
 -18  10   7      505.66      508.33    139.18 o 
 -16  10   7     1207.59      982.42    118.78 o 
 -14  10   7     1463.30     1348.63    135.42 o 
 -12  10   7        2.60      -54.79     83.93 o 
 -10  10   7      122.82       76.98     83.31 o 
  -8  10   7      193.37      242.58     69.93 o 
  -6  10   7     2846.15     2813.94    168.23 o 
  -4  10   7     3808.13     3965.83    363.45 o 
  -2  10   7        1.76       37.24     75.07 o 
   0  10   7       22.00      -27.58     79.82 o 
   2  10   7      474.70      766.76    292.37 o 
   4  10   7     1006.68     1136.00    180.61 o 
   6  10   7       56.84       64.01    130.25 o 
   8  10   7      389.56      355.26    157.29 o 
  10  10   7       22.26       18.36    156.05 o 
 -15  11   7      240.25      182.84    150.59 o 
 -13  11   7      797.85      839.78    158.03 o 
 -11  11   7      265.21      204.18    127.52 o 
  -9  11   7      117.27       64.65     97.51 o 
  -7  11   7      461.66      394.77    122.29 o 
  -5  11   7     1153.76     1435.32    156.69 o 
  -3  11   7      734.38      737.97     91.88 o 
  -1  11   7      148.62       79.99     76.98 o 
   1  11   7       58.30       69.25     91.54 o 
   3  11   7      123.76      215.34    141.91 o 
   5  11   7      510.80      423.98    155.55 o 
   7  11   7        2.38      -18.36    148.61 o 
  -8  12   7      407.62      301.92    142.40 o 
  -6  12   7      337.36      504.58    117.83 o 
  -4  12   7      277.78      531.67    174.03 o 
  -2  12   7      150.93       54.04     90.38 o 
 -30   0   8      993.23      934.55    134.46 o 
 -28   0   8      123.94       55.08     91.05 o 
 -26   0   8     1763.38     2214.94    200.46 o 
 -24   0   8      630.98      332.69     78.15 o 
 -22   0   8     2128.02     2188.14    186.56 o 
 -20   0   8     6811.09     6501.68    377.46 o 
 -18   0   8    14616.90    14572.14    655.37 o 
 -16   0   8    20960.91    21143.92    951.21 o 
 -14   0   8     4876.82     5227.34    299.38 o 
 -12   0   8      143.86       75.01     33.99 o 
 -10   0   8      591.67      571.07     44.33 o 
  -8   0   8     4222.54     5060.92    236.65 o 
  -6   0   8     3597.96     3798.68    179.72 o 
  -4   0   8     1882.17     1809.63     89.75 o 
  -2   0   8    76988.81    78178.75   4528.11 o 
   0   0   8    53293.21    52866.91   3072.67 o 
   2   0   8     3764.74     3001.96    183.62 o 
   4   0   8     1107.12      904.40    281.95 o 
   6   0   8     9910.15     9544.91   1599.55 o 
   8   0   8     2211.26     2118.22    137.82 o 
  10   0   8     2187.72     2175.25    143.23 o 
  12   0   8     4624.25     4860.06    385.03 o 
  14   0   8      356.70      412.32     86.33 o 
  16   0   8       44.97       13.89     84.35 o 
  18   0   8      233.16      210.13    101.96 o 
  20   0   8      574.10      669.34    128.26 o 
  22   0   8      132.29       30.76    122.56 o 
 -31   1   8       67.47       62.09     78.73 o 
 -29   1   8       11.71       17.93     65.70 o 
 -27   1   8      489.30      551.37    119.45 o 
 -25   1   8     1292.98     1272.33    138.68 o 
 -23   1   8      523.68      593.71     53.56 o 
 -21   1   8       76.06       56.85     27.60 o 
 -19   1   8     1004.70     1036.09     47.88 o 
 -17   1   8      138.98      161.27     26.03 o 
 -15   1   8       13.56       18.76     19.18 o 
 -13   1   8     1343.94     1321.79     99.67 o 
 -11   1   8      120.89      101.03     20.79 o 
  -9   1   8      344.24      254.81     24.02 o 
  -7   1   8     6781.39     7185.60    234.41 o 
  -5   1   8     7133.11     6922.97    226.65 o 
  -3   1   8      301.82      263.96     31.18 o 
  -1   1   8      524.68      584.77     33.58 o 
   1   1   8     1312.53     1408.59     65.37 o 
   3   1   8      473.58      456.39     50.68 o 
   5   1   8       35.25       43.33     24.46 o 
   7   1   8      391.78      438.53     35.83 o 
   9   1   8      110.41      100.37     54.35 o 
  11   1   8     1376.76     1384.37     92.69 o 
  13   1   8      945.44      894.09     76.02 o 
  15   1   8        2.35       -4.03     58.15 o 
  17   1   8       28.82      127.52     88.82 o 
  19   1   8       37.09       26.79     97.00 o 
  21   1   8        4.04        1.24    119.08 o 
 -32   2   8      338.94      310.89     67.61 o 
 -30   2   8      940.25     1113.68     81.95 o 
 -28   2   8     2218.77     1756.52    113.08 o 
 -26   2   8      611.99      587.18     54.22 o 
 -24   2   8      620.81      659.07     83.70 o 
 -22   2   8      188.14      249.53     36.01 o 
 -20   2   8     4472.90     4803.40    198.15 o 
 -18   2   8     5157.62     5300.41    217.20 o 
 -16   2   8     3435.85     3139.17    117.37 o 
 -14   2   8      431.07      449.96     33.03 o 
 -12   2   8     4252.33     4949.63    161.78 o 
 -10   2   8    21598.50    22944.88    735.91 o 
  -8   2   8      397.36      333.05     19.60 o 
  -6   2   8     2414.38     2509.37    101.25 o 
  -4   2   8      172.37      120.58     18.41 o 
  -2   2   8     2355.16     2479.83     86.46 o 
   0   2   8    14435.88    13173.46    608.27 o 
   2   2   8     4879.71     4870.26    203.77 o 
   4   2   8     4008.32     4247.56    181.46 o 
   6   2   8       23.83        3.28     25.70 o 
   8   2   8      875.31      767.82     54.00 o 
  10   2   8     6301.45     6597.34    395.25 o 
  12   2   8     8188.14     9060.21    538.97 o 
  14   2   8      404.78      436.27    305.77 o 
  16   2   8      597.75      656.69    105.19 o 
  18   2   8       52.32       58.05     87.33 o 
  20   2   8      577.94      524.21    119.83 o 
 -31   3   8      113.06      116.01     55.84 o 
 -29   3   8      430.84      395.94     71.87 o 
 -27   3   8        8.57       -0.88     44.06 o 
 -25   3   8      432.39      401.54     47.90 o 
 -23   3   8      152.65       67.37     34.18 o 
 -21   3   8      102.84       93.57     31.76 o 
 -19   3   8      226.56      198.96     29.70 o 
 -17   3   8       24.74       55.56     24.63 o 
 -15   3   8       65.36       15.84     22.56 o 
 -13   3   8       32.53       15.75     20.32 o 
 -11   3   8      418.84      479.01     32.68 o 
  -9   3   8     2523.97     2347.72     87.98 o 
  -7   3   8     5875.46     5983.26    288.00 o 
  -5   3   8     2328.65     2435.82    123.65 o 
  -3   3   8      348.44      306.50     59.09 o 
  -1   3   8      470.56      471.24     33.66 o 
   1   3   8      397.96      336.20     31.47 o 
   3   3   8      151.70       43.65     26.43 o 
   5   3   8       56.61       15.46     32.71 o 
   7   3   8        2.68      -24.50     36.80 o 
   9   3   8       37.90       -8.69     42.05 o 
  11   3   8       38.42       31.20     46.99 o 
  13   3   8       94.35       17.97     66.98 o 
  15   3   8      340.84      219.73    152.33 o 
  17   3   8       11.94       20.34     81.37 o 
  19   3   8        0.33       18.11     90.55 o 
  21   3   8       96.01       57.31    102.21 o 
 -30   4   8     1745.81     1829.46    105.15 o 
 -28   4   8     1397.08     1351.47    134.82 o 
 -26   4   8      178.23      251.90     42.63 o 
 -24   4   8       38.05       77.43     36.61 o 
 -22   4   8       11.85       19.64     36.10 o 
 -20   4   8     1548.75     1671.78     78.57 o 
 -18   4   8     7051.24     7625.18    285.16 o 
 -16   4   8     2198.38     2474.56    106.86 o 
 -14   4   8     3561.34     3423.47    144.08 o 
 -12   4   8       29.88       37.98     18.91 o 
 -10   4   8     3496.59     4079.83    148.16 o 
  -8   4   8     9099.09     9243.45    373.76 o 
  -6   4   8    14681.96    15179.35    612.73 o 
  -4   4   8      900.72     1065.44     49.99 o 
  -2   4   8    10175.95    10956.17    444.91 o 
   0   4   8     2217.30     2127.88     92.57 o 
   2   4   8     5320.78     5091.33    303.52 o 
   4   4   8       45.43       25.15     31.75 o 
   6   4   8     2416.39     2382.51    150.36 o 
   8   4   8      573.21      447.10     53.59 o 
  10   4   8      291.89      171.77     46.53 o 
  12   4   8     4407.70     4649.89    287.16 o 
  14   4   8      543.95      704.89    163.86 o 
  16   4   8      350.28      324.23     66.30 o 
  18   4   8       38.51       91.05     80.63 o 
  20   4   8      123.04      233.70     96.26 o 
 -29   5   8      187.11      137.29     48.66 o 
 -27   5   8       50.23       68.83     40.97 o 
 -25   5   8      585.38      468.30     45.36 o 
 -23   5   8       10.86        3.30     34.22 o 
 -21   5   8      559.62      484.50     41.57 o 
 -19   5   8     2750.12     2760.13    120.37 o 
 -17   5   8      877.06     1017.65     48.73 o 
 -15   5   8      383.59      461.29     31.32 o 
 -13   5   8      182.15      190.26     16.88 o 
 -11   5   8      355.27      309.22     53.58 o 
  -9   5   8      609.72      466.15     68.35 o 
  -7   5   8      429.15      501.95     73.31 o 
  -5   5   8      263.54      379.62     78.15 o 
  -3   5   8        7.10       15.83     43.50 o 
  -1   5   8       57.54       51.96     48.41 o 
   1   5   8     1316.53     1317.51     99.47 o 
   3   5   8     2299.47     2088.35    133.15 o 
   5   5   8      460.18      387.43     47.88 o 
   7   5   8        8.10        0.08     37.03 o 
   9   5   8      139.09      197.41    110.15 o 
  11   5   8     2360.27     2484.73    161.25 o 
  13   5   8      566.59      670.64    202.07 o 
  15   5   8       90.60       63.37     59.79 o 
  17   5   8        0.13        2.39     76.04 o 
  19   5   8        9.42       55.32     80.13 o 
 -28   6   8     1024.56      946.77     64.02 o 
 -26   6   8      911.85     1063.83     70.51 o 
 -24   6   8      491.08      433.35     41.27 o 
 -22   6   8       99.91       63.31     32.37 o 
 -20   6   8     1233.40     1379.48     66.52 o 
 -18   6   8     2426.19     2798.64    145.66 o 
 -16   6   8      950.62     1072.76     79.35 o 
 -14   6   8      424.77      327.15    249.45 o 
 -12   6   8      363.00      360.02     58.39 o 
 -10   6   8     7645.89     8448.22    534.10 o 
  -8   6   8     8901.83     9014.27    570.10 o 
  -6   6   8     2234.33     2389.14    166.37 o 
  -4   6   8      182.59      125.03     50.37 o 
  -2   6   8      233.10      223.90     53.26 o 
   0   6   8     3106.23     2778.73    191.88 o 
   2   6   8     3846.11     3985.30    390.99 o 
   4   6   8       49.88       77.65     82.61 o 
   6   6   8       85.02       41.74     23.67 o 
   8   6   8     2557.75     2347.40    150.52 o 
  10   6   8     2170.81     2171.00    142.48 o 
  12   6   8      900.73     1096.09    167.83 o 
  14   6   8      715.53      840.36     79.66 o 
  16   6   8        4.17      -71.64     59.77 o 
  18   6   8       97.40       22.84     66.56 o 
 -27   7   8      284.11      240.71     59.51 o 
 -25   7   8       51.04       13.00     49.88 o 
 -23   7   8      225.34      127.55     44.94 o 
 -21   7   8      309.25      275.93     41.97 o 
 -19   7   8      778.51      756.33     92.46 o 
 -17   7   8      177.13      265.83     69.56 o 
 -15   7   8       29.89       83.02     53.22 o 
 -13   7   8       62.74       -7.61     57.41 o 
 -11   7   8     1465.50     1446.86    143.89 o 
  -9   7   8     3216.43     3550.94    236.42 o 
  -7   7   8      158.97      152.40     63.14 o 
  -5   7   8      162.60      172.10     57.30 o 
  -3   7   8      586.41      641.16    182.22 o 
  -1   7   8      394.23      366.41     67.10 o 
   1   7   8     2147.63     2568.16    181.81 o 
   3   7   8     2048.93     2205.51    243.62 o 
   5   7   8      292.90      220.80     99.73 o 
   7   7   8      107.55      -22.33     97.00 o 
   9   7   8     1203.93     1489.03    198.72 o 
  11   7   8      510.71      883.69    165.23 o 
  13   7   8      182.67      169.77     35.99 o 
  15   7   8      201.80      263.99     51.76 o 
  17   7   8       88.57       78.31     55.72 o 
 -24   8   8       25.58       46.51     96.58 o 
 -22   8   8      368.77      486.79     99.61 o 
 -20   8   8     1446.83     1556.68    156.05 o 
 -18   8   8     2306.18     2535.43    186.24 o 
 -16   8   8      361.10      392.19     78.33 o 
 -14   8   8      164.43      123.38     67.39 o 
 -12   8   8       51.70       32.17     53.39 o 
 -10   8   8     2505.86     2690.41    189.71 o 
  -8   8   8      283.34      146.65     65.13 o 
  -6   8   8       63.03        6.93     80.13 o 
  -4   8   8       47.92       93.31     88.57 o 
  -2   8   8      857.02      853.61    114.74 o 
   0   8   8     4977.16     4410.90    319.79 o 
   2   8   8     1252.76     1428.50    179.86 o 
   4   8   8       65.86       86.58    111.39 o 
   6   8   8       44.57      -16.87    105.19 o 
   8   8   8     1344.74     1208.19    184.08 o 
  10   8   8     1808.68     1506.64    213.36 o 
  12   8   8      567.63      448.54    147.86 o 
  14   8   8       46.30       -2.73    158.53 o 
 -23   9   8        1.91        9.92    132.48 o 
 -21   9   8      204.16      202.94    140.42 o 
 -19   9   8      624.25      737.02    111.55 o 
 -17   9   8     1531.44     1397.46    134.78 o 
 -15   9   8      134.49      118.57     79.79 o 
 -13   9   8       42.90      -31.56     78.59 o 
 -11   9   8     1515.33     1423.45    104.87 o 
  -9   9   8     1612.69     1902.58    148.85 o 
  -7   9   8     2023.01     2032.36    215.09 o 
  -5   9   8        1.95       18.36     71.88 o 
  -3   9   8        4.71       80.10     71.88 o 
  -1   9   8     1989.69     1858.33    148.60 o 
   1   9   8      413.87      585.37    110.65 o 
   3   9   8      522.93      680.26    140.67 o 
   5   9   8       44.52       63.76    125.28 o 
   7   9   8       41.56       51.60    133.72 o 
   9   9   8      132.88       49.62    142.90 o 
  11   9   8      208.77      233.20    149.10 o 
 -20  10   8      284.76      317.31    154.31 o 
 -18  10   8      351.25      144.14    129.50 o 
 -16  10   8      276.45      312.59    130.25 o 
 -14  10   8      108.74      126.48     94.12 o 
 -12  10   8      429.43      436.30    156.79 o 
 -10  10   8     1691.35     1461.84    146.62 o 
  -8  10   8     1157.87     1142.34    188.73 o 
  -6  10   8     1065.32      893.47    109.29 o 
  -4  10   8       52.75       11.37     78.23 o 
  -2  10   8      521.37      745.47    107.44 o 
   0  10   8       41.43       27.73     84.84 o 
   2  10   8      139.64       -0.74    125.53 o 
   4  10   8      296.01      139.92    142.40 o 
   6  10   8       30.09      -20.84    145.63 o 
   8  10   8      369.70      548.28    161.75 o 
 -15  11   8       18.03       19.10    133.97 o 
 -13  11   8        1.93       -3.23    139.92 o 
 -11  11   8     1955.75     1541.87    209.14 o 
  -9  11   8     3046.45     3005.51    185.12 o 
  -7  11   8      613.22      539.77     89.18 o 
  -5  11   8      134.09      -24.69     74.33 o 
  -3  11   8      424.35      624.62    105.27 o 
  -1  11   8       94.46      106.66     95.65 o 
   1  11   8      444.53      703.33    166.96 o 
   3  11   8      676.00     1037.01    190.78 o 
   5  11   8      192.93      152.33    152.57 o 
 -33   1   9      105.93       41.45     62.88 o 
 -31   1   9      598.36      715.48     99.73 o 
 -29   1   9     1204.11      932.01    109.36 o 
 -27   1   9        9.66       25.62     48.30 o 
 -25   1   9      776.27      828.15     66.32 o 
 -23   1   9     2447.58     2418.83    104.69 o 
 -21   1   9     8605.49     8699.13    354.08 o 
 -19   1   9     9615.80     9332.65    423.77 o 
 -17   1   9      577.46      617.86     33.04 o 
 -15   1   9      240.64      287.96     22.24 o 
 -13   1   9      362.35      485.92     34.11 o 
 -11   1   9     7110.96     6682.35    217.43 o 
  -9   1   9    19182.17    19122.91    664.44 o 
  -7   1   9      910.03     1211.73     65.54 o 
  -5   1   9     1930.97     2005.04     78.98 o 
  -3   1   9     3325.58     3015.18    113.22 o 
  -1   1   9    12586.23    12020.79    496.34 o 
   1   1   9     2880.70     3317.58    142.58 o 
   3   1   9        9.63       -6.67     23.97 o 
   5   1   9      651.47      666.93     72.33 o 
   7   1   9     4754.83     4751.26    203.28 o 
   9   1   9     6732.76     7111.93    387.08 o 
  11   1   9      551.44      675.52     98.24 o 
  13   1   9       12.04       68.34     54.87 o 
  15   1   9       57.33       93.78     83.11 o 
  17   1   9      639.34      474.10    106.43 o 
  19   1   9      197.74      102.46    105.69 o 
  21   1   9      114.27       99.24    119.08 o 
 -32   2   9        0.55      -20.02     60.03 o 
 -30   2   9      258.79      250.93     55.51 o 
 -28   2   9      304.18      240.59     70.16 o 
 -26   2   9     1019.45      899.37    151.99 o 
 -24   2   9      555.11      594.75     53.14 o 
 -22   2   9       18.34       60.05     56.36 o 
 -20   2   9     1068.72     1170.01     60.26 o 
 -18   2   9        1.56      -29.10     29.15 o 
 -16   2   9       30.83       66.70     29.03 o 
 -14   2   9     5561.17     5783.33    209.79 o 
 -12   2   9      359.84      317.22     22.36 o 
 -10   2   9     2872.78     2779.02     93.71 o 
  -8   2   9     1188.24     1096.62     53.14 o 
  -6   2   9       95.48      106.96     24.34 o 
  -4   2   9       32.44       10.94     17.24 o 
  -2   2   9      517.89      604.70     29.42 o 
   0   2   9     1365.25     1439.27     95.35 o 
   2   2   9       70.38      115.00     37.57 o 
   4   2   9      257.93      204.90     29.08 o 
   6   2   9        0.48      -44.37     29.58 o 
   8   2   9        0.27        6.39     43.58 o 
  10   2   9        3.08      -12.05     48.61 o 
  12   2   9        5.22       -7.06     54.97 o 
  14   2   9        8.02       10.17     79.39 o 
  16   2   9      156.73      176.14     93.03 o 
  18   2   9      114.78      205.17     96.51 o 
  20   2   9       21.66       57.80    111.14 o 
 -31   3   9      233.87      161.46     57.88 o 
 -29   3   9     1517.15     1396.08     88.69 o 
 -27   3   9      861.69      822.07    104.35 o 
 -25   3   9     1130.04     1135.85     72.58 o 
 -23   3   9      243.85      170.57     36.64 o 
 -21   3   9     2713.81     2751.01    151.00 o 
 -19   3   9      499.30      432.56     59.26 o 
 -17   3   9      861.45     1026.16     53.78 o 
 -15   3   9      163.81      190.19     38.90 o 
 -13   3   9       41.31       80.25     34.77 o 
 -11   3   9     8717.89     9034.34    323.05 o 
  -9   3   9     2563.65     2191.20     82.94 o 
  -7   3   9     9641.23    11176.85    452.51 o 
  -5   3   9     5035.60     5368.69    221.23 o 
  -3   3   9    10229.72    11011.62    446.33 o 
  -1   3   9     5535.27     4473.14    185.75 o 
   1   3   9       29.22       15.69     31.28 o 
   3   3   9      348.89      262.20     41.14 o 
   5   3   9      190.66      140.90     57.06 o 
   7   3   9     3173.89     3009.14    188.96 o 
   9   3   9     2565.49     2971.76    188.84 o 
  11   3   9     1843.03     2086.37    141.02 o 
  13   3   9      141.79      110.58     58.33 o 
  15   3   9       97.65      110.65     89.81 o 
  17   3   9     1074.60      947.70    119.58 o 
  19   3   9      626.23      389.00    101.72 o 
 -30   4   9      178.77       71.09     50.43 o 
 -28   4   9      334.08      275.19     70.59 o 
 -26   4   9      103.59       82.88     38.76 o 
 -24   4   9       17.02       -6.72     34.75 o 
 -22   4   9       99.39       64.32     40.71 o 
 -20   4   9        5.44       34.95     27.28 o 
 -18   4   9       76.29       38.97     27.15 o 
 -16   4   9       36.44       39.71     24.70 o 
 -14   4   9     1455.18     1386.07     69.97 o 
 -12   4   9     3974.81     4211.77    173.16 o 
 -10   4   9     5344.33     5183.38    254.77 o 
  -8   4   9     2011.51     2022.91     87.55 o 
  -6   4   9      301.14      333.34     31.62 o 
  -4   4   9      457.76      443.00     36.43 o 
  -2   4   9     1994.48     1989.66    104.68 o 
   0   4   9     1760.47     1880.86    100.23 o 
   2   4   9       34.35       15.12     32.06 o 
   4   4   9      309.77      365.49     56.32 o 
   6   4   9     1058.20     1088.79     83.57 o 
   8   4   9     1683.99     1799.91    122.35 o 
  10   4   9     1418.92     1588.85    139.05 o 
  12   4   9       87.47      151.94     55.83 o 
  14   4   9        2.09      -42.06     58.72 o 
  16   4   9      186.24      154.58     68.65 o 
  18   4   9       54.16      149.60     90.80 o 
 -29   5   9     1025.63      834.00    105.30 o 
 -27   5   9      323.39      355.37     47.34 o 
 -25   5   9       87.57       71.79     41.25 o 
 -23   5   9      473.47      510.76     44.50 o 
 -21   5   9     1596.01     1762.38    118.33 o 
 -19   5   9     3138.03     3477.76    135.96 o 
 -17   5   9     1516.66     1506.25     84.73 o 
 -15   5   9       97.74      104.57     29.86 o 
 -13   5   9     1148.12     1235.09     58.42 o 
 -11   5   9     2731.94     2743.72    115.56 o 
  -9   5   9     9029.14     8758.69    428.77 o 
  -7   5   9     9793.85    10044.13    632.48 o 
  -5   5   9     4538.73     5028.03    246.31 o 
  -3   5   9     4077.45     4134.36    170.55 o 
  -1   5   9     7740.92     8155.25    329.14 o 
   1   5   9        7.36        4.30     28.25 o 
   3   5   9        6.96      -12.95     31.54 o 
   5   5   9      352.01      269.62     42.77 o 
   7   5   9       40.69        7.73     39.65 o 
   9   5   9     5377.19     5390.77    325.52 o 
  11   5   9       48.48       16.59     77.28 o 
  13   5   9      881.45     1041.32    129.38 o 
  15   5   9       14.45      -32.10     63.15 o 
  17   5   9       94.83       55.09     71.39 o 
 -28   6   9       10.96      -23.83     42.36 o 
 -26   6   9      102.69       78.17     39.74 o 
 -24   6   9        1.46      -11.06     33.55 o 
 -22   6   9     1403.79     1479.02     72.28 o 
 -20   6   9      452.18      591.93     50.88 o 
 -18   6   9        1.69       -5.97     35.83 o 
 -16   6   9        4.04      -53.39     59.26 o 
 -14   6   9       15.58       20.25     55.35 o 
 -12   6   9     3975.59     4528.96    296.92 o 
 -10   6   9      149.67      108.46     54.57 o 
  -8   6   9      527.84      853.49    122.43 o 
  -6   6   9      486.66      441.40     75.05 o 
  -4   6   9      323.97      299.51     61.22 o 
  -2   6   9     2308.27     2404.23    228.49 o 
   0   6   9     1679.85     1664.52    184.83 o 
   2   6   9       64.91       16.13     79.14 o 
   4   6   9      254.36      287.21     61.40 o 
   6   6   9      142.81      167.55     77.53 o 
   8   6   9     1138.27     1332.16     95.48 o 
  10   6   9      661.82      605.57     63.34 o 
  12   6   9      259.12       71.27     97.87 o 
  14   6   9      128.79      188.68     84.23 o 
  16   6   9        1.48        5.11     63.24 o 
 -27   7   9       44.80       65.65     56.26 o 
 -25   7   9      253.58      212.68     52.24 o 
 -23   7   9      664.29      704.71     62.43 o 
 -21   7   9     5468.75     5577.65    279.68 o 
 -19   7   9     1316.95     1188.21    111.19 o 
 -17   7   9      257.10      302.81     74.88 o 
 -15   7   9      144.50      200.26     91.92 o 
 -13   7   9      104.33       95.00     60.74 o 
 -11   7   9     2105.75     1886.02    142.29 o 
  -9   7   9     1515.49     1553.40    121.53 o 
  -7   7   9       49.49       70.18     59.85 o 
  -5   7   9     4315.87     4259.40    282.77 o 
  -3   7   9     4628.90     4658.90    314.20 o 
  -1   7   9     2225.88     2411.41    173.23 o 
   1   7   9       20.14      -19.37     61.66 o 
   3   7   9      705.52      616.25    118.83 o 
   5   7   9     1385.43      871.29    142.40 o 
   7   7   9      844.34      804.80    144.14 o 
   9   7   9      205.77      439.61    130.99 o 
  11   7   9      364.37      368.91    135.21 o 
  13   7   9       83.75      119.16     43.97 o 
  15   7   9        2.57      -39.10     53.36 o 
 -24   8   9      260.05      331.69    131.24 o 
 -22   8   9      423.54      268.04    113.38 o 
 -20   8   9     1696.61     1519.41    140.50 o 
 -18   8   9      939.57      743.33    101.18 o 
 -16   8   9        3.72       -2.58     72.41 o 
 -14   8   9       31.11       23.24     59.08 o 
 -12   8   9      127.11      235.82     68.76 o 
 -10   8   9     2569.43     2782.87    240.40 o 
  -8   8   9     2911.41     3052.47    283.94 o 
  -6   8   9       19.75       31.97     68.97 o 
  -4   8   9      128.00       82.01     65.65 o 
  -2   8   9      895.48     1285.90    150.34 o 
   0   8   9     2003.42     1981.96    154.63 o 
   2   8   9      320.88      377.59    116.35 o 
   4   8   9      161.00      479.56    123.05 o 
   6   8   9        9.39      -76.16    109.66 o 
   8   8   9     1309.56     1150.88    177.14 o 
  10   8   9      472.10      595.17    152.33 o 
  12   8   9        2.32      -23.07    154.06 o 
 -23   9   9      207.89      394.96    144.64 o 
 -21   9   9      249.85      262.48    145.13 o 
 -19   9   9      253.14      181.73     92.62 o 
 -17   9   9      665.06      709.92    100.89 o 
 -15   9   9     1357.71     1167.39    183.21 o 
 -13   9   9      829.12      787.75    178.77 o 
 -11   9   9      148.14      110.97     79.88 o 
  -9   9   9      355.92      383.72     85.71 o 
  -7   9   9      721.48      697.72     94.38 o 
  -5   9   9      534.48      481.42     84.11 o 
  -3   9   9      497.65      510.82     92.16 o 
  -1   9   9      558.57      567.79     89.57 o 
   1   9   9      149.96      287.88     83.20 o 
   3   9   9       64.18       52.84    113.38 o 
   5   9   9        1.77      -29.27    124.29 o 
   7   9   9      192.86      193.26    130.25 o 
   9   9   9     1114.27     1055.12    185.82 o 
  11   9   9      174.50      175.90    165.48 o 
 -18  10   9      141.87      125.78    141.91 o 
 -16  10   9        2.39       34.24    135.46 o 
 -14  10   9       77.79      120.75     95.96 o 
 -12  10   9      241.87      320.52     96.03 o 
 -10  10   9      649.29      610.63     80.62 o 
  -8  10   9      125.05      137.30     89.85 o 
  -6  10   9      307.77      209.84     87.74 o 
  -4  10   9     1863.96     1540.25    138.36 o 
  -2  10   9      848.00      832.64    106.64 o 
   0  10   9     1087.98     1364.87    160.76 o 
   2  10   9        7.39      -48.87    127.52 o 
   4  10   9        3.54       22.82    142.90 o 
   6  10   9       47.56       38.70    140.67 o 
 -13  11   9      121.11      116.11    133.97 o 
 -11  11   9      130.35      143.40    131.49 o 
  -9  11   9      386.85      273.06     94.27 o 
  -7  11   9      555.53      394.65    136.12 o 
  -5  11   9      411.31      345.04     98.04 o 
  -3  11   9      101.07      119.49     99.45 o 
  -1  11   9       49.86      -14.91     94.88 o 
   1  11   9      169.28       78.89    155.80 o 
 -32   0  10      128.43      326.73    139.18 o 
 -30   0  10        4.84       68.73     98.37 o 
 -28   0  10     2769.10     2759.50    143.96 o 
 -26   0  10      374.56      331.20     51.60 o 
 -24   0  10     8612.61     8857.14    406.15 o 
 -22   0  10    16920.68    18455.96   1035.74 o 
 -20   0  10     5372.38     4953.12    231.85 o 
 -18   0  10       39.23        0.68     32.54 o 
 -16   0  10     3254.59     3621.04    170.45 o 
 -14   0  10    22907.62    24011.20   1076.50 o 
 -12   0  10    13310.28    13076.45    604.17 o 
 -10   0  10     1452.66     1912.70     96.44 o 
  -8   0  10     6800.26     7015.99    326.97 o 
  -6   0  10     3828.45     3485.61    166.93 o 
  -4   0  10    26221.68    26003.09   1189.03 o 
  -2   0  10    19658.46    21768.34   1267.97 o 
   0   0  10      821.63      645.07     77.53 o 
   2   0  10        4.57       15.91     38.95 o 
   4   0  10     3893.53     3563.87    218.28 o 
   8   0  10    11865.71    13062.82    772.19 o 
  10   0  10      128.66      129.25     72.69 o 
  12   0  10     1830.88     1842.06    173.41 o 
  14   0  10      129.72      267.19     91.05 o 
  16   0  10      161.64       84.85     98.99 o 
  18   0  10      291.49      241.14    125.78 o 
 -33   1  10        0.15      -33.41     60.41 o 
 -31   1  10      135.50       47.52     56.96 o 
 -29   1  10       19.47      -26.66     50.86 o 
 -27   1  10      451.69      513.78     65.25 o 
 -25   1  10      387.12      389.45     50.86 o 
 -23   1  10      256.88      346.29     39.24 o 
 -21   1  10        1.71       -6.10     26.05 o 
 -19   1  10      113.80      162.36     39.22 o 
 -17   1  10      130.60      130.01     23.23 o 
 -15   1  10        0.93       15.23     19.21 o 
 -13   1  10       10.33        9.01     18.69 o 
 -11   1  10     1390.27     1605.66     61.48 o 
  -9   1  10      174.73      202.72     30.06 o 
  -7   1  10     1876.19     1851.89     65.88 o 
  -5   1  10     4491.25     4577.16    154.92 o 
  -3   1  10       82.69       74.45     19.24 o 
  -1   1  10      145.15      165.81     26.89 o 
   1   1  10       71.67       48.35     41.43 o 
   3   1  10      626.30      625.54    130.95 o 
   5   1  10      233.56      266.09     35.19 o 
   7   1  10      788.64      679.26     47.68 o 
   9   1  10        1.97      -18.77     41.32 o 
  11   1  10      486.10      427.03     61.38 o 
  13   1  10      647.79      614.33     76.52 o 
  15   1  10       24.34      -42.42     94.52 o 
  17   1  10       44.83       96.51    101.96 o 
  19   1  10        3.95      -68.22    111.39 o 
 -32   2  10     1309.14     1357.14    160.13 o 
 -30   2  10      149.49       35.59     53.36 o 
 -28   2  10      760.47      953.45    194.50 o 
 -26   2  10      125.13      120.49     51.73 o 
 -24   2  10     2468.32     2550.86    128.77 o 
 -22   2  10     3380.72     3278.17    166.06 o 
 -20   2  10     2312.82     2603.25    153.01 o 
 -18   2  10       83.52       96.25     28.19 o 
 -16   2  10      319.28      361.04     31.99 o 
 -14   2  10     3122.63     2825.95     96.64 o 
 -12   2  10     2395.64     2631.89     99.29 o 
 -10   2  10     7156.43     7135.62    231.21 o 
  -8   2  10      784.77      630.37     45.80 o 
  -6   2  10    29463.30    29887.04   1057.86 o 
  -4   2  10     4626.40     4429.05    150.73 o 
  -2   2  10     2662.67     2551.14     90.41 o 
   0   2  10     3023.57     2648.84    204.25 o 
   2   2  10      218.52      225.52     30.46 o 
   4   2  10     2756.58     3003.05    130.43 o 
   6   2  10     5028.04     4756.36    226.60 o 
   8   2  10     2003.19     2283.38    150.44 o 
  10   2  10      256.24      267.05    100.97 o 
  12   2  10       99.33       67.06     88.57 o 
  14   2  10      149.13       54.08     87.33 o 
  16   2  10      724.63     1078.69    133.72 o 
  18   2  10      587.28      649.99    126.03 o 
 -31   3  10       17.08       62.51     55.76 o 
 -29   3  10       27.27       32.24     50.58 o 
 -27   3  10      340.33      293.79     64.51 o 
 -25   3  10     1101.61     1075.01     69.99 o 
 -23   3  10     1270.60     1251.20     66.84 o 
 -21   3  10       16.81       28.38     31.98 o 
 -19   3  10       76.17       41.70     29.37 o 
 -17   3  10      389.17      464.67     49.67 o 
 -15   3  10     3827.46     3677.51    155.12 o 
 -13   3  10      188.46      166.40     34.02 o 
 -11   3  10      840.30      762.89     51.92 o 
  -9   3  10       33.24       40.55     19.28 o 
  -7   3  10      290.69      377.94     30.07 o 
  -5   3  10     1678.77     1478.82     77.85 o 
  -3   3  10     4221.94     4523.16    186.62 o 
  -1   3  10      685.53      752.42     61.68 o 
   1   3  10       14.97      -21.84     36.47 o 
   3   3  10       14.46      -18.73     32.15 o 
   5   3  10       10.50        6.29     40.07 o 
   7   3  10     1558.12     1711.33    117.04 o 
   9   3  10      178.49      164.72     50.94 o 
  11   3  10        8.68       19.14     58.23 o 
  13   3  10      140.20      189.59     66.68 o 
  15   3  10      126.11      -58.30     84.10 o 
  17   3  10        7.21        0.99     87.33 o 
 -30   4  10      582.01      677.88    115.41 o 
 -28   4  10       59.55      115.45     47.09 o 
 -26   4  10      303.19      230.90     44.08 o 
 -24   4  10     1944.90     1892.63     90.52 o 
 -22   4  10     1386.03     1329.92     82.36 o 
 -20   4  10      172.66      241.52     38.96 o 
 -18   4  10      256.74      261.16     31.92 o 
 -16   4  10      596.89      600.64     54.43 o 
 -14   4  10     3637.54     3617.35    151.41 o 
 -12   4  10     2963.28     3051.47    129.76 o 
 -10   4  10     3305.71     3135.01    157.52 o 
  -8   4  10     5893.06     5844.27    284.80 o 
  -6   4  10     5975.15     5917.55    289.40 o 
  -4   4  10     5216.02     5338.33    258.74 o 
  -2   4  10     4826.47     4980.06    245.44 o 
   0   4  10       50.01        7.86     64.63 o 
   2   4  10      146.21      144.21     37.94 o 
   4   4  10      521.93      459.07    172.55 o 
   6   4  10     2938.94     3176.13    352.91 o 
   8   4  10     1039.41     1099.49    126.15 o 
  10   4  10       73.32       46.92     54.17 o 
  12   4  10      318.17      379.40     68.20 o 
  14   4  10      659.27      526.74    146.62 o 
  16   4  10     1020.95     1013.20    125.78 o 
  18   4  10      432.80      229.98     99.48 o 
 -29   5  10        0.39        5.39     49.34 o 
 -27   5  10       28.40        6.15     42.47 o 
 -25   5  10       62.23       39.88     39.45 o 
 -23   5  10      424.60      607.47     53.82 o 
 -21   5  10      352.81      342.83     36.50 o 
 -19   5  10        2.68       18.87     28.91 o 
 -17   5  10       22.93       17.82     26.20 o 
 -15   5  10       94.10       74.24     24.89 o 
 -13   5  10     1151.77     1219.97     71.72 o 
 -11   5  10      959.87      807.84     51.91 o 
  -9   5  10      226.04      218.14     28.22 o 
  -7   5  10      181.53      217.13     25.82 o 
  -5   5  10     1199.17     1362.84     78.50 o 
  -3   5  10     3341.77     3452.87    202.67 o 
  -1   5  10      313.44      334.29     36.98 o 
   1   5  10      237.22      248.39     39.55 o 
   3   5  10      734.31      824.53     99.86 o 
   5   5  10      365.61      428.64     97.25 o 
   7   5  10      400.75      489.11     57.78 o 
   9   5  10        4.22       57.20     52.84 o 
  11   5  10       18.58        3.19     55.82 o 
  13   5  10       67.30       44.14     62.74 o 
  15   5  10      331.36      317.45     75.10 o 
  17   5  10      124.53      136.25     79.35 o 
 -28   6  10      109.65       39.58     43.77 o 
 -26   6  10      468.35      446.02     64.46 o 
 -24   6  10     2083.19     2096.45    124.47 o 
 -22   6  10      699.56      714.35     61.09 o 
 -20   6  10      332.60      365.51     33.14 o 
 -18   6  10      176.60      194.99     68.42 o 
 -16   6  10      955.70      839.99     90.36 o 
 -14   6  10     6148.74     6201.00    400.06 o 
 -12   6  10     3551.20     3404.75    454.87 o 
 -10   6  10     1945.90     2333.21    167.60 o 
  -8   6  10      562.72      566.68     71.49 o 
  -6   6  10      136.56       55.35     81.13 o 
  -4   6  10     2391.61     2113.97    207.65 o 
  -2   6  10     7345.71     8244.46    523.98 o 
   0   6  10      435.66      442.65     71.80 o 
   2   6  10      169.81      108.14     23.94 o 
   4   6  10      174.19      135.98     34.28 o 
   6   6  10     3905.01     4225.38    256.48 o 
   8   6  10      933.56     1107.66     86.44 o 
  10   6  10        1.52      -20.54     48.67 o 
  12   6  10       37.81        6.54     69.71 o 
  14   6  10        6.44       20.93     62.64 o 
 -27   7  10        0.75        4.24     57.40 o 
 -25   7  10      149.89      122.55     95.72 o 
 -23   7  10     1419.23     1810.04    107.29 o 
 -21   7  10      589.76      443.48     88.43 o 
 -19   7  10       24.73       31.93     74.25 o 
 -17   7  10       18.55       10.26     58.80 o 
 -15   7  10     2464.13     2441.52    175.18 o 
 -13   7  10     2756.32     2532.52    181.28 o 
 -11   7  10      389.35      224.76     67.34 o 
  -9   7  10     2467.21     2866.04    200.27 o 
  -7   7  10     1329.64     1347.90    113.64 o 
  -5   7  10      956.17      971.65    176.02 o 
  -3   7  10     2266.26     2410.52    263.10 o 
  -1   7  10     1059.77      952.06    154.06 o 
   1   7  10      396.44      477.82    114.37 o 
   3   7  10       15.47      -21.34    101.96 o 
   5   7  10      784.01      597.89    130.25 o 
   7   7  10     1268.68     1093.82    174.90 o 
   9   7  10      407.43      180.36    125.78 o 
  11   7  10       13.04        4.77     39.56 o 
  13   7  10        2.62       23.66     50.30 o 
 -24   8  10      496.43      872.53    156.30 o 
 -22   8  10      503.24      609.41    103.88 o 
 -20   8  10     1236.92     1057.24    117.72 o 
 -18   8  10      406.76      367.85     87.56 o 
 -16   8  10      206.10      205.13     78.84 o 
 -14   8  10     2496.12     2668.60    194.49 o 
 -12   8  10      894.29      914.84    103.70 o 
 -10   8  10     1585.36     1434.64    124.09 o 
  -8   8  10     1018.05      880.76    157.41 o 
  -6   8  10       89.06      145.29     90.18 o 
  -4   8  10      293.17      352.66     75.95 o 
  -2   8  10     1007.38     1218.52    117.01 o 
   0   8  10      647.67      514.49    162.62 o 
   2   8  10      122.91       27.79    114.37 o 
   4   8  10      365.28      397.69    125.78 o 
   6   8  10     1332.52     1186.61    182.10 o 
   8   8  10      557.80      468.89    154.31 o 
  10   8  10       37.03      -47.14    138.68 o 
  12   8  10       28.10      144.39    167.96 o 
 -21   9  10      519.91      290.02    145.13 o 
 -19   9  10       12.52        0.59     89.44 o 
 -17   9  10      329.08      232.50     91.41 o 
 -15   9  10     1764.57     1752.46    150.35 o 
 -13   9  10     1182.58      994.01    140.79 o 
 -11   9  10       70.85        1.89     76.47 o 
  -9   9  10      807.52      871.68    103.66 o 
  -7   9  10      373.64      572.24    217.57 o 
  -5   9  10     1104.35     1103.70    112.54 o 
  -3   9  10     2304.37     2792.94    268.68 o 
  -1   9  10      871.90      940.44    206.91 o 
   1   9  10        6.76       -5.95    125.53 o 
   3   9  10      515.78      369.90    139.67 o 
   5   9  10      151.45      139.92    143.89 o 
   7   9  10      489.49      616.00    162.75 o 
   9   9  10       57.34      118.09    152.33 o 
 -18  10  10      119.79      156.05    148.85 o 
 -16  10  10      223.75      287.78    145.38 o 
 -14  10  10      496.42      217.33    134.71 o 
 -12  10  10      672.33      607.74     89.00 o 
 -10  10  10      587.09      686.54    136.57 o 
  -8  10  10      913.63      901.95    108.34 o 
  -6  10  10      571.37      581.31    109.28 o 
  -4  10  10       94.34      143.52    129.63 o 
  -2  10  10      514.70      447.70     96.86 o 
   0  10  10       64.79      -12.45     90.78 o 
   2  10  10      278.19      181.10    140.17 o 
   4  10  10       68.27      124.54    140.91 o 
 -13  11  10      148.41       67.73    149.85 o 
 -11  11  10      735.05      706.56    166.96 o 
  -9  11  10      184.97       69.91     94.13 o 
  -7  11  10      191.85      118.33    100.41 o 
  -5  11  10      732.16      694.68    120.81 o 
  -3  11  10      207.35      283.82    106.48 o 
  -1  11  10      118.42       53.90    104.01 o 
 -31   1  11       34.21       25.67     46.55 o 
 -29   1  11      610.17      523.92     49.37 o 
 -27   1  11      234.80      226.15     41.48 o 
 -25   1  11     1587.58     1601.48     72.63 o 
 -23   1  11      138.41      107.15     34.09 o 
 -21   1  11      175.64      110.65     27.30 o 
 -19   1  11     6769.45     7062.32    228.31 o 
 -17   1  11     9615.67     9951.91    352.90 o 
 -15   1  11    12988.22    13661.24    411.86 o 
 -13   1  11     2924.07     2762.51    100.47 o 
 -11   1  11        6.45       -4.62     19.10 o 
  -9   1  11     4321.45     4581.75    142.69 o 
  -7   1  11      616.18      474.46     25.19 o 
  -5   1  11      732.92      509.73     52.22 o 
  -3   1  11       18.22        2.23     25.88 o 
  -1   1  11        4.43        4.13     26.92 o 
   1   1  11     5451.65     5406.58    229.10 o 
   3   1  11     5522.99     5875.97    277.96 o 
   5   1  11     7616.58     8085.86    340.41 o 
   7   1  11     1141.68     1257.68     77.92 o 
   9   1  11       23.09        6.63     46.41 o 
  11   1  11       19.17       35.46     59.20 o 
  13   1  11      701.17      728.64    108.66 o 
  15   1  11      274.69      196.49    107.17 o 
  17   1  11       39.23       51.11    108.41 o 
 -32   2  11        0.08       15.50     60.99 o 
 -30   2  11      174.79       99.36     53.38 o 
 -28   2  11       31.61       60.94     51.45 o 
 -26   2  11        4.49      -21.86     46.20 o 
 -24   2  11      220.09      256.76     45.39 o 
 -22   2  11      436.14      334.46     44.01 o 
 -20   2  11      849.39      853.31     50.83 o 
 -18   2  11     1792.67     1973.66     80.45 o 
 -16   2  11     1379.80     1457.77     61.93 o 
 -14   2  11      609.56      534.27     29.66 o 
 -12   2  11      559.12      600.11     30.95 o 
 -10   2  11     1719.20     1675.50     65.12 o 
  -8   2  11      485.49      362.82     31.95 o 
  -6   2  11     1025.83     1040.12     48.89 o 
  -4   2  11      215.68      235.29     27.14 o 
  -2   2  11     1264.35     1266.00     64.04 o 
   0   2  11      466.54      619.57     54.18 o 
   2   2  11     1548.98     1705.34    127.51 o 
   4   2  11     1867.21     1944.11    105.25 o 
   6   2  11      342.81      243.04    137.07 o 
   8   2  11      347.05      166.89     77.03 o 
  10   2  11      456.11      486.29     69.66 o 
  12   2  11        0.86       39.20     77.90 o 
  14   2  11       88.36       51.35     95.27 o 
  16   2  11       75.56      119.33    105.69 o 
 -31   3  11      382.08      402.47     63.01 o 
 -29   3  11      947.53     1121.62     86.55 o 
 -27   3  11     2413.04     2322.97    200.19 o 
 -25   3  11     1543.49     1589.10    182.54 o 
 -23   3  11      289.45      357.17     51.03 o 
 -21   3  11      107.00      116.59     38.23 o 
 -19   3  11       26.13       70.11     33.05 o 
 -17   3  11     2076.02     1988.95     90.31 o 
 -15   3  11     2893.79     2954.51    126.25 o 
 -13   3  11     5601.05     5822.86    239.88 o 
 -11   3  11     4596.96     4541.12    189.26 o 
  -9   3  11      510.79      501.11     68.13 o 
  -7   3  11     3365.92     3082.51    155.34 o 
  -5   3  11     5389.35     5090.54    249.14 o 
  -3   3  11     1702.35     1843.45    107.32 o 
  -1   3  11       17.82      -28.50     36.63 o 
   1   3  11      474.34      454.41     52.90 o 
   3   3  11     1090.09      859.25    132.36 o 
   5   3  11     3466.11     3447.77    215.19 o 
   7   3  11        3.65      -25.52     48.05 o 
   9   3  11      144.24       90.06     56.35 o 
  11   3  11      227.94      268.15     63.87 o 
  13   3  11      551.11      293.26     75.18 o 
  15   3  11      481.98      823.16    115.86 o 
  17   3  11       25.21      -60.53    100.97 o 
 -30   4  11       13.44      -18.10     51.84 o 
 -28   4  11      118.40       76.71     48.51 o 
 -26   4  11       61.73      120.95     61.20 o 
 -24   4  11      159.68      136.19     39.25 o 
 -22   4  11      172.35      177.32     37.75 o 
 -20   4  11       84.24      127.29     32.96 o 
 -18   4  11        5.38       25.01     29.62 o 
 -16   4  11      438.18      360.63     33.75 o 
 -14   4  11      802.47      885.72     65.78 o 
 -12   4  11        2.21      -35.26     23.51 o 
 -10   4  11      628.33      527.91     49.76 o 
  -8   4  11     1743.50     1537.89     87.01 o 
  -6   4  11     2213.23     2299.33    120.28 o 
  -4   4  11       43.61       50.81     42.00 o 
  -2   4  11     1213.32     1161.76     90.94 o 
   0   4  11      128.82       98.40     93.03 o 
   2   4  11      235.34      122.72     40.68 o 
   4   4  11      263.60      302.59     51.97 o 
   6   4  11       74.83       84.40     49.26 o 
   8   4  11      355.74      314.47     66.36 o 
  10   4  11       88.89      177.64     60.09 o 
  12   4  11        2.09      -15.62     63.94 o 
  14   4  11      240.01      310.36     77.58 o 
  16   4  11       73.42       57.56     91.30 o 
 -29   5  11      531.83      442.12     80.41 o 
 -27   5  11      602.31      734.63     58.32 o 
 -25   5  11     1236.31     1223.63     70.22 o 
 -23   5  11      322.69      322.24     55.18 o 
 -21   5  11       47.12       -2.75     30.77 o 
 -19   5  11      135.83      177.00     31.82 o 
 -17   5  11     1812.71     1960.60     89.16 o 
 -15   5  11     2206.29     2552.98    112.20 o 
 -13   5  11      310.15      295.81     58.98 o 
 -11   5  11        5.69       -1.97     27.64 o 
  -9   5  11     6597.50     6584.15    319.67 o 
  -7   5  11    16000.36    17206.90    817.22 o 
  -5   5  11     7030.09     6862.73    332.60 o 
  -3   5  11       61.83       31.53     29.28 o 
  -1   5  11       96.96      113.05     33.15 o 
   1   5  11      986.84      940.82     74.95 o 
   3   5  11     4828.13     5388.00    323.44 o 
   5   5  11     2238.22     2572.57    165.67 o 
   7   5  11      119.61       67.68     49.71 o 
   9   5  11      200.68      158.69     81.50 o 
  11   5  11       93.02       32.70     58.16 o 
  13   5  11     1316.14     1395.92    267.81 o 
  15   5  11      339.32      387.85     80.07 o 
 -28   6  11       22.53       25.99     43.61 o 
 -26   6  11      355.95      403.90     60.34 o 
 -24   6  11        1.31      -10.00     34.94 o 
 -22   6  11      559.76      620.71     68.90 o 
 -20   6  11       77.27       42.25     27.52 o 
 -18   6  11      351.24      314.07     29.14 o 
 -16   6  11      735.86      803.74     90.62 o 
 -14   6  11      191.26      287.75    169.20 o 
 -12   6  11     2718.29     2952.47    202.39 o 
 -10   6  11       22.61       21.10     56.33 o 
  -8   6  11       73.61       89.84     62.02 o 
  -6   6  11       23.00       -1.98     62.42 o 
  -4   6  11      611.00      577.02     76.73 o 
  -2   6  11        0.71      -17.01     62.46 o 
   0   6  11        6.97       27.55     24.81 o 
   2   6  11      146.70       41.95     47.14 o 
   4   6  11      459.56      472.67     52.66 o 
   6   6  11     1541.97     1738.76    121.29 o 
   8   6  11       11.46       27.15     48.23 o 
  10   6  11      146.54      176.88     56.44 o 
  12   6  11       18.82       16.38     58.84 o 
  14   6  11        6.12       68.92     67.41 o 
 -27   7  11      106.84       93.27     64.28 o 
 -25   7  11      194.07      138.12     55.03 o 
 -23   7  11     1019.45      680.60     64.10 o 
 -21   7  11     1664.66     1635.14    141.66 o 
 -19   7  11      985.14      872.32    102.87 o 
 -17   7  11     2288.12     2170.80    161.66 o 
 -15   7  11     1410.20     1571.51    186.56 o 
 -13   7  11      575.65      532.77     81.28 o 
 -11   7  11      511.61      420.09     75.58 o 
  -9   7  11       25.36       20.39     76.66 o 
  -7   7  11     1142.11     1273.78    309.37 o 
  -5   7  11       81.22      157.26     68.88 o 
  -3   7  11      477.38      409.32     81.25 o 
  -1   7  11       59.52       -8.25     68.14 o 
   1   7  11      550.19      515.53    117.59 o 
   3   7  11     2793.23     3613.91    369.90 o 
   5   7  11     2314.17     1860.17    226.01 o 
   7   7  11      558.69      675.55    156.30 o 
   9   7  11       74.07     -117.84    138.93 o 
  11   7  11       77.20       68.83     46.89 o 
 -24   8  11      302.91      286.54    147.36 o 
 -22   8  11       21.07       15.35     97.75 o 
 -20   8  11      273.20      207.95     92.44 o 
 -18   8  11     1250.84     1186.35    119.08 o 
 -16   8  11     1464.18     1382.05    124.94 o 
 -14   8  11      700.53      834.47    103.58 o 
 -12   8  11      530.84      505.48    158.78 o 
 -10   8  11      154.78       66.12     70.86 o 
  -8   8  11     1630.99     1666.88    278.98 o 
  -6   8  11     1579.09     1608.24    258.76 o 
  -4   8  11       62.88      160.32    183.59 o 
  -2   8  11      200.77      240.23     83.50 o 
   0   8  11       69.24      -20.34    109.41 o 
   2   8  11     1237.26      893.37    157.29 o 
   4   8  11     1508.36     1341.66    199.46 o 
   6   8  11      460.09      471.87    141.41 o 
   8   8  11       14.69      -30.27    147.36 o 
  10   8  11       39.69      100.72    149.10 o 
 -21   9  11       89.80      105.93    130.99 o 
 -19   9  11        5.07       41.43    116.35 o 
 -17   9  11      223.54      157.18    132.48 o 
 -15   9  11      517.00      742.07    107.68 o 
 -13   9  11      555.18      698.63    150.84 o 
 -11   9  11       82.34       63.95     79.73 o 
  -9   9  11     1403.09     1805.11    149.22 o 
  -7   9  11     1024.06      898.43    108.23 o 
  -5   9  11      274.32      214.86     86.64 o 
  -3   9  11      345.62      345.35     91.00 o 
  -1   9  11       68.60        4.83     87.27 o 
   1   9  11      446.07      502.13    154.06 o 
   3   9  11       58.01       73.68    130.74 o 
   5   9  11       46.12      132.48    139.18 o 
   7   9  11       30.34      -18.61    154.56 o 
 -18  10  11      134.35      148.36    149.60 o 
 -16  10  11      277.13      375.61    136.95 o 
 -14  10  11      398.66      207.15    139.92 o 
 -12  10  11       90.55       28.65     91.45 o 
 -10  10  11       70.16       27.52    103.08 o 
  -8  10  11      330.92      344.18    200.70 o 
  -6  10  11      919.78      931.56    119.38 o 
  -4  10  11      953.67     1048.95    140.05 o 
  -2  10  11       16.63       -9.35     95.04 o 
   0  10  11        1.03      -22.82    138.93 o 
   2  10  11       92.72      214.35    149.35 o 
  -7  11  11      100.44       59.39    102.90 o 
 -32   0  12        5.91      -50.25     75.41 o 
 -30   0  12      180.53      176.51     74.38 o 
 -28   0  12      101.78       34.61     55.70 o 
 -26   0  12     1179.00     1093.08     76.87 o 
 -24   0  12     3660.81     3736.29    365.63 o 
 -22   0  12     2077.32     1687.84    287.91 o 
 -20   0  12      545.69      805.43     88.39 o 
 -18   0  12     2787.70     3006.74    144.74 o 
 -16   0  12     7354.87     7294.93    334.02 o 
 -14   0  12     5014.10     5479.46    225.39 o 
 -12   0  12     1727.22     2032.72    136.29 o 
 -10   0  12     2494.42     2479.25    123.49 o 
  -8   0  12    13343.23    12527.43    580.38 o 
  -6   0  12        9.49       18.81     30.23 o 
  -4   0  12     2974.61     2594.33    175.03 o 
  -2   0  12        9.35       23.84     69.46 o 
   0   0  12     2428.63     2613.53    167.07 o 
   2   0  12    10623.55    10982.19    645.22 o 
   4   0  12      271.04      348.71     77.03 o 
   6   0  12      914.03      461.04    227.13 o 
   8   0  12     1972.03     2066.08    185.82 o 
  10   0  12     3609.09     3952.80    323.51 o 
  12   0  12      617.87      965.07    134.71 o 
  14   0  12      206.67      231.96    107.67 o 
  16   0  12      345.70      293.99    122.80 o 
 -31   1  12      980.37     1123.54    143.23 o 
 -29   1  12       49.61       15.47     43.62 o 
 -27   1  12      198.62      181.75     44.86 o 
 -25   1  12      672.11      761.39     48.46 o 
 -23   1  12      297.41      296.59     36.63 o 
 -21   1  12      124.03      105.73     29.17 o 
 -19   1  12      990.09     1176.04     53.75 o 
 -17   1  12        7.47       14.58     24.85 o 
 -15   1  12      310.73      266.29     27.25 o 
 -13   1  12      570.73      654.01     48.31 o 
 -11   1  12      274.79      303.65     24.21 o 
  -9   1  12        0.12       -1.71     19.63 o 
  -7   1  12       80.18       35.86     19.96 o 
  -5   1  12      230.00      221.31     27.30 o 
  -3   1  12       90.10       65.58     29.39 o 
  -1   1  12      220.37      241.51     33.76 o 
   1   1  12      326.98      463.56     59.94 o 
   3   1  12        5.71       -4.24     35.89 o 
   5   1  12       68.08       41.67     38.55 o 
   7   1  12      184.44      142.61     47.56 o 
   9   1  12       99.96      101.09     60.00 o 
  11   1  12      155.46      238.66     88.82 o 
  13   1  12       43.17       -9.68     96.51 o 
  15   1  12       42.65       -0.25    103.20 o 
 -32   2  12      177.30      204.84     62.52 o 
 -30   2  12      381.60      311.54     81.73 o 
 -28   2  12     5059.59     5328.21    253.61 o 
 -26   2  12     2469.78     2660.22    136.52 o 
 -24   2  12     1003.20     1265.98     78.24 o 
 -22   2  12       10.17        4.25     40.41 o 
 -20   2  12      356.64      389.55     38.49 o 
 -18   2  12     4772.78     5205.17    192.33 o 
 -16   2  12     3493.95     3654.29    170.08 o 
 -14   2  12      764.83      813.40     58.76 o 
 -12   2  12       50.24      101.18     26.92 o 
 -10   2  12     3907.80     3691.58    123.75 o 
  -8   2  12     5582.16     5525.75    202.28 o 
  -6   2  12     9532.20     9713.81    325.18 o 
  -4   2  12        6.68        7.66     25.54 o 
  -2   2  12      107.45       45.12     29.67 o 
   0   2  12     1540.91     1513.87    125.76 o 
   2   2  12     4647.26     4636.46    283.36 o 
   4   2  12     3312.80     3630.75    226.57 o 
   6   2  12      192.16      244.03     60.56 o 
   8   2  12     1196.70     1592.43    122.03 o 
  10   2  12       41.35        8.68     63.08 o 
  12   2  12     1136.53     1285.10    140.91 o 
  14   2  12      631.24      462.93    113.13 o 
  16   2  12       48.19      122.56    107.17 o 
 -31   3  12      103.09      117.57     57.19 o 
 -29   3  12      290.29      328.17     57.15 o 
 -27   3  12      168.59       99.67     47.52 o 
 -25   3  12      110.06       78.13     44.66 o 
 -23   3  12      111.36      156.58     41.86 o 
 -21   3  12      472.08      356.67     39.93 o 
 -19   3  12      215.02      273.15     37.35 o 
 -17   3  12       21.93       41.43     29.53 o 
 -15   3  12      437.09      504.77     64.17 o 
 -13   3  12      284.37      335.93     41.14 o 
 -11   3  12       60.72       42.21     30.37 o 
  -9   3  12     3152.67     3206.29    205.95 o 
  -7   3  12      206.50      247.80     36.36 o 
  -5   3  12      141.81      101.93     33.91 o 
  -3   3  12       36.03       20.51     33.16 o 
  -1   3  12      654.03      782.65     69.07 o 
   1   3  12      838.82      905.63     64.84 o 
   3   3  12      853.82      991.10    160.27 o 
   5   3  12      194.41      103.11     52.73 o 
   7   3  12      233.97      147.71     54.95 o 
   9   3  12        4.99      -16.59     58.34 o 
  11   3  12       66.63       76.01     69.55 o 
  13   3  12        1.58      -15.13     83.11 o 
  15   3  12        0.06       27.79     92.04 o 
 -30   4  12      904.74      754.01     68.95 o 
 -28   4  12     1631.85     1584.96    188.50 o 
 -26   4  12     1049.42      823.74     63.93 o 
 -24   4  12      330.07      379.67     44.44 o 
 -22   4  12      144.69      218.90     55.12 o 
 -20   4  12     2002.34     2127.72     98.63 o 
 -18   4  12     1563.58     1614.88     77.84 o 
 -16   4  12      113.93       91.74     32.51 o 
 -14   4  12      230.94      254.36     55.02 o 
 -12   4  12      457.62      522.41     46.65 o 
 -10   4  12     4661.64     4557.66    226.90 o 
  -8   4  12    13444.41    13613.46    651.36 o 
  -6   4  12     9758.79     9312.47    451.88 o 
  -4   4  12     3200.72     3726.59    187.31 o 
  -2   4  12        5.58      -10.65     37.69 o 
   0   4  12      421.53      332.10     49.88 o 
   2   4  12     1514.54     1388.45    277.98 o 
   4   4  12      515.39      432.11     59.43 o 
   6   4  12      144.86      214.54    114.87 o 
   8   4  12      231.44      291.92     63.47 o 
  10   4  12      338.44      323.37     69.11 o 
  12   4  12      293.29      380.65     78.51 o 
  14   4  12      837.13      796.86    120.08 o 
 -29   5  12      223.68      256.87     60.27 o 
 -27   5  12      343.62      282.10     47.87 o 
 -25   5  12      497.70      406.83     94.43 o 
 -23   5  12       80.90       44.99     36.93 o 
 -21   5  12       50.35       38.39     34.16 o 
 -19   5  12       83.32      109.27     32.12 o 
 -17   5  12        1.83       20.56     30.15 o 
 -15   5  12      188.30      107.82     44.17 o 
 -13   5  12      748.39      856.47     86.18 o 
 -11   5  12       12.16      -30.17     30.66 o 
  -9   5  12     3115.55     2996.20    154.73 o 
  -7   5  12     8258.22     8312.62    402.82 o 
  -5   5  12     3731.27     3692.99    186.35 o 
  -3   5  12      363.84      415.56     64.44 o 
  -1   5  12     1986.85     1801.66    120.93 o 
   1   5  12       95.91       60.78     61.65 o 
   3   5  12      599.07      725.28     86.96 o 
   5   5  12      506.11      428.39     61.19 o 
   7   5  12      237.54      251.72     60.34 o 
   9   5  12       12.59       -2.56     60.51 o 
  11   5  12      294.06      476.93     76.24 o 
  13   5  12       19.32      -46.01     71.08 o 
 -28   6  12      380.64      361.03     49.14 o 
 -26   6  12      465.53      439.36     47.54 o 
 -24   6  12      366.98      464.21     45.69 o 
 -22   6  12       96.23       92.44     34.77 o 
 -20   6  12     1034.30     1223.19     84.86 o 
 -18   6  12     2565.28     2619.85    248.88 o 
 -16   6  12     1466.68     1469.44     85.37 o 
 -14   6  12     1564.20     1443.48    121.61 o 
 -12   6  12      288.53      148.71     66.92 o 
 -10   6  12      484.94      473.03    131.61 o 
  -8   6  12      227.35      301.49     72.94 o 
  -6   6  12      170.05      113.35     63.39 o 
  -4   6  12      841.23     1048.99    103.06 o 
  -2   6  12      715.91      704.87    116.79 o 
   0   6  12     1588.14     1807.81    120.48 o 
   2   6  12     1929.06     2116.70    139.50 o 
   4   6  12      364.57      156.80     47.86 o 
   6   6  12      206.43      210.75     52.88 o 
   8   6  12       33.00      -23.64     53.43 o 
  10   6  12      557.98      566.18     76.13 o 
  12   6  12      239.27      110.66     69.45 o 
 -25   7  12      354.16      185.31     56.88 o 
 -23   7  12       72.70       35.55     89.37 o 
 -21   7  12        6.95      -51.00     83.40 o 
 -19   7  12      186.88      124.37     83.31 o 
 -17   7  12      751.27      797.68     99.87 o 
 -15   7  12     1479.06     1423.51    136.70 o 
 -13   7  12      111.99       17.32     68.79 o 
 -11   7  12      791.25      766.66     93.59 o 
  -9   7  12      587.23      664.61     86.65 o 
  -7   7  12      524.54      547.46     83.53 o 
  -5   7  12       36.19       42.86     71.91 o 
  -3   7  12      951.45     1092.73    223.53 o 
  -1   7  12       28.57       -4.71    104.45 o 
   1   7  12      748.17      878.73    155.80 o 
   3   7  12      591.20      496.18    135.70 o 
   5   7  12        7.76      -98.74    119.83 o 
   7   7  12       14.27       74.43    129.01 o 
   9   7  12      120.25       60.36     44.63 o 
 -24   8  12      507.38      721.44    159.52 o 
 -22   8  12      447.17      419.77    137.69 o 
 -20   8  12     1963.24     2143.73    209.39 o 
 -18   8  12     1816.34     1929.39    217.33 o 
 -16   8  12      479.22      526.86     90.26 o 
 -14   8  12      339.44      166.55     80.91 o 
 -12   8  12       17.66       71.88     75.39 o 
 -10   8  12      736.88      804.66    130.87 o 
  -8   8  12      121.55      205.95    151.33 o 
  -6   8  12      513.57      478.02    125.78 o 
  -4   8  12      248.88      200.00     80.91 o 
  -2   8  12       68.95      134.87     87.79 o 
   0   8  12       99.52      114.62    119.08 o 
   2   8  12       92.92       -3.23    117.84 o 
   4   8  12      114.30       70.95    133.47 o 
   6   8  12      181.51       40.93    134.22 o 
   8   8  12      140.95      213.36    153.82 o 
 -21   9  12      168.86      195.99    137.44 o 
 -19   9  12      405.34      341.62    135.46 o 
 -17   9  12      846.70      639.08    145.38 o 
 -15   9  12       45.55      -28.36     87.28 o 
 -13   9  12       16.22      -61.89     84.53 o 
 -11   9  12       31.75       41.81     89.85 o 
  -9   9  12      858.52      962.26    114.11 o 
  -7   9  12     1355.83     1539.30    268.68 o 
  -5   9  12       27.12       92.04     87.91 o 
  -3   9  12       64.94      103.59     87.41 o 
  -1   9  12      168.85      161.01    142.65 o 
   1   9  12      574.40      468.89    158.28 o 
   3   9  12      345.13      202.94    145.63 o 
   5   9  12       25.33      -52.84    146.12 o 
 -16  10  12      109.62       92.79    134.71 o 
 -14  10  12      114.00      132.35     98.50 o 
 -12  10  12      114.43       99.01     97.26 o 
 -10  10  12      242.86      254.83    100.60 o 
  -8  10  12      867.48      795.57    137.57 o 
  -6  10  12      132.33       29.29     96.77 o 
  -4  10  12      134.81       81.12     99.18 o 
  -2  10  12      271.83      163.36    103.76 o 
   0  10  12      282.13      276.37    164.23 o 
 -31   1  13      319.82      146.33     52.02 o 
 -29   1  13      558.19      588.98     76.38 o 
 -27   1  13      117.06      111.04     45.71 o 
 -25   1  13       13.25       -0.93     41.32 o 
 -23   1  13     1930.66     1991.05    107.13 o 
 -21   1  13     9320.62     9381.98    366.88 o 
 -19   1  13     8167.99     8915.56    349.76 o 
 -17   1  13       93.22       64.11     26.60 o 
 -15   1  13       57.46       20.39     24.89 o 
 -13   1  13     3388.20     3358.75    114.98 o 
 -11   1  13     6012.36     5742.00    179.65 o 
  -9   1  13     6066.10     5728.02    177.93 o 
  -7   1  13      318.56      317.84     33.53 o 
  -5   1  13       12.94       75.49     31.07 o 
  -3   1  13     1485.39     1602.78     78.79 o 
  -1   1  13     2874.02     3057.52    137.12 o 
   1   1  13     2662.05     2947.19    133.16 o 
   3   1  13       10.64       35.09     38.58 o 
   5   1  13      138.98      100.71     55.90 o 
   7   1  13      538.10      394.04     57.94 o 
   9   1  13     1670.16     2345.43    213.36 o 
  11   1  13      444.44      474.35    102.21 o 
  13   1  13       12.11      -35.97    104.69 o 
  15   1  13        0.78      144.88    114.12 o 
 -32   2  13        4.98      -28.41     64.39 o 
 -30   2  13       56.65      118.94     59.22 o 
 -28   2  13      206.07      287.75     56.84 o 
 -26   2  13       97.60      125.98     47.82 o 
 -24   2  13      622.69      547.45     53.64 o 
 -22   2  13      215.90      310.28     45.49 o 
 -20   2  13      944.30     1275.20     75.07 o 
 -18   2  13     3401.44     3216.72    124.07 o 
 -16   2  13       47.13       44.95     28.71 o 
 -14   2  13      978.38      937.54     56.54 o 
 -12   2  13      743.90      653.68     38.36 o 
 -10   2  13       59.42       83.39     38.98 o 
  -8   2  13      682.83      742.00     50.06 o 
  -6   2  13      137.04      146.64     30.08 o 
  -4   2  13      206.82      189.16     39.89 o 
  -2   2  13      417.70      452.98     42.43 o 
   0   2  13        0.27        4.85     41.00 o 
   2   2  13        0.16      -12.47     42.36 o 
   4   2  13       49.26       62.24     54.52 o 
   6   2  13       27.58       42.36     61.15 o 
   8   2  13       10.71       -4.22     66.35 o 
  10   2  13       24.77       57.80     82.61 o 
  12   2  13        0.09       74.18     91.79 o 
  14   2  13       18.96        8.19    110.65 o 
 -31   3  13      922.66      963.95     82.65 o 
 -29   3  13      971.61      852.05     84.52 o 
 -27   3  13     1464.81     1533.60    172.25 o 
 -25   3  13      671.17      636.47     67.16 o 
 -23   3  13     2566.26     2868.52    143.37 o 
 -21   3  13     3513.17     3854.81    166.07 o 
 -19   3  13      595.58      683.03     88.05 o 
 -17   3  13       23.49       -3.16     31.61 o 
 -15   3  13     1559.17     1505.44    107.68 o 
 -13   3  13     2756.99     2748.78    120.61 o 
 -11   3  13     6694.39     6825.23    281.02 o 
  -9   3  13     9269.38     9782.19    474.16 o 
  -7   3  13        5.29       -3.80     34.83 o 
  -5   3  13      267.95      480.74     46.40 o 
  -3   3  13     2139.82     1883.93    127.27 o 
  -1   3  13     9285.09     8692.24    511.61 o 
   1   3  13     4733.06     5359.38    274.81 o 
   3   3  13      598.96      511.90    104.20 o 
   5   3  13      373.33      297.55     61.04 o 
   7   3  13      278.46      255.83     66.18 o 
   9   3  13      940.22      946.99     95.22 o 
  11   3  13      476.22      417.73     79.83 o 
  13   3  13        4.10       71.45     99.24 o 
 -30   4  13       66.08       93.51     56.19 o 
 -28   4  13       31.01       49.52     50.80 o 
 -26   4  13       80.22       48.98     48.11 o 
 -24   4  13      328.24      231.29     47.60 o 
 -22   4  13      268.32      378.81     75.91 o 
 -20   4  13       29.53       55.11     35.59 o 
 -18   4  13      133.98      160.93     34.99 o 
 -16   4  13      253.81      222.01     33.90 o 
 -14   4  13        6.00      -32.33     29.56 o 
 -12   4  13       38.36        5.84     34.48 o 
 -10   4  13      347.26      340.11     42.99 o 
  -8   4  13        1.67       49.39     35.30 o 
  -6   4  13       68.25      115.77     36.68 o 
  -4   4  13      384.88      398.10     44.90 o 
  -2   4  13     4146.86     3965.68    352.04 o 
   0   4  13     2255.10     2356.87    153.64 o 
   2   4  13       13.64       15.33     48.83 o 
   4   4  13      208.45      192.26     74.55 o 
   6   4  13      433.97      482.16    259.00 o 
   8   4  13      444.56      508.71     74.52 o 
  10   4  13        4.24        1.36     68.87 o 
  12   4  13       59.46       39.98     74.91 o 
 -29   5  13      647.64      664.71     66.57 o 
 -27   5  13      353.98      279.30     48.50 o 
 -25   5  13      864.25      971.68     84.58 o 
 -23   5  13      411.25      346.82     43.18 o 
 -21   5  13      861.28     1030.35    100.78 o 
 -19   5  13      743.27      849.21     61.30 o 
 -17   5  13      253.56      226.26     38.32 o 
 -15   5  13       72.96       69.88     37.83 o 
 -13   5  13       35.62       -7.78     34.86 o 
 -11   5  13     1086.84     1008.42     66.64 o 
  -9   5  13     4125.50     4620.80    231.44 o 
  -7   5  13      878.03      969.90     65.86 o 
  -5   5  13       12.68       45.62     36.72 o 
  -3   5  13      775.58      865.80    181.62 o 
  -1   5  13     4915.22     4660.03    282.89 o 
   1   5  13     2569.80     2568.98    275.87 o 
   3   5  13      150.81      127.93     52.77 o 
   5   5  13       99.72       55.55     54.63 o 
   7   5  13      145.25      108.01     59.30 o 
   9   5  13      557.79      616.14     82.46 o 
  11   5  13        7.94      -10.74     70.94 o 
 -26   6  13        7.57       -0.13     41.52 o 
 -24   6  13        7.21       21.41     38.87 o 
 -22   6  13     1296.21     1347.26    203.00 o 
 -20   6  13     1111.39     1222.11     66.11 o 
 -18   6  13       68.01       46.94     35.45 o 
 -16   6  13      227.49      311.48     38.68 o 
 -14   6  13       57.79       54.88     27.93 o 
 -12   6  13     3859.47     3731.73    190.88 o 
 -10   6  13     1554.92     1437.39     84.02 o 
  -8   6  13       68.00       53.69     25.69 o 
  -6   6  13      389.13      498.45     43.66 o 
  -4   6  13      290.87      338.41     89.35 o 
  -2   6  13     1354.05     1556.93    379.70 o 
   0   6  13      889.14     1125.29     87.03 o 
   2   6  13      147.33      104.26     46.82 o 
   4   6  13      411.70      465.03     82.86 o 
   6   6  13        3.02       30.83     54.07 o 
   8   6  13       14.20       -3.49     65.00 o 
  10   6  13      760.74      918.72    156.05 o 
 -25   7  13       93.08       51.28     87.82 o 
 -23   7  13      215.45       68.84     97.05 o 
 -21   7  13      984.63     1386.32    186.81 o 
 -19   7  13     1286.02     1180.32    119.61 o 
 -17   7  13     2000.93     1852.92    151.53 o 
 -15   7  13      120.11      117.01     74.15 o 
 -13   7  13     4532.66     4227.01    285.26 o 
 -11   7  13     3276.11     3683.16    253.17 o 
  -9   7  13      717.36      870.50    313.34 o 
  -7   7  13      396.38      507.20     94.40 o 
  -5   7  13      292.79      404.37     85.87 o 
  -3   7  13       39.51       66.21     74.33 o 
  -1   7  13      665.20      368.41    123.80 o 
   1   7  13      121.07       30.76    117.35 o 
   3   7  13       50.01       21.09    120.08 o 
   5   7  13      478.69      477.07    157.78 o 
   7   7  13      185.52       25.06    142.90 o 
 -22   8  13      144.12      -59.29    125.53 o 
 -20   8  13     1065.68     1065.37    347.20 o 
 -18   8  13      770.94      699.97    105.35 o 
 -16   8  13      188.57       63.74     85.02 o 
 -14   8  13      410.63      290.20     85.15 o 
 -12   8  13       20.41      -10.17    104.32 o 
 -10   8  13      756.38      651.68    232.96 o 
  -8   8  13      222.11      182.65    166.96 o 
  -6   8  13      172.34      188.86     83.91 o 
  -4   8  13       33.90      -24.49     83.50 o 
  -2   8  13        2.46       27.04     82.62 o 
   0   8  13     1165.74      802.07    160.51 o 
   2   8  13      707.59      445.32    140.17 o 
   4   8  13       65.67      -33.74    133.47 o 
   6   8  13       20.87     -114.62    155.80 o 
 -19   9  13        9.35       36.47    145.38 o 
 -17   9  13       82.41      110.90    128.51 o 
 -15   9  13      379.75      400.76    100.25 o 
 -13   9  13      544.61      613.23    106.04 o 
 -11   9  13       88.58      146.68    126.65 o 
  -9   9  13      235.34      238.33    108.17 o 
  -7   9  13       84.14       39.69     90.51 o 
  -5   9  13       92.50      131.79     98.59 o 
  -3   9  13      436.14      311.13    100.80 o 
  -1   9  13      378.65      225.02    141.66 o 
   1   9  13      609.66      570.60    156.30 o 
 -12  10  13      572.59      434.20    107.98 o 
 -10  10  13     1098.04     1272.44    287.29 o 
  -8  10  13      253.24      294.75    109.84 o 
  -6  10  13        1.56      -23.80    104.72 o 
  -4  10  13        0.95       -4.74    108.61 o 
 -32   0  14     1809.09     1510.19    128.53 o 
 -30   0  14       23.30      -49.37     92.54 o 
 -28   0  14      110.94      142.54     68.06 o 
 -26   0  14       19.52       30.82     63.86 o 
 -24   0  14      628.49      809.73     87.45 o 
 -22   0  14     1933.34     1665.67    164.23 o 
 -20   0  14      220.33      145.83     53.33 o 
 -18   0  14      486.32      322.51     64.01 o 
 -16   0  14     3029.56     3378.89    193.67 o 
 -14   0  14     9501.65     9253.26    430.01 o 
 -12   0  14    11427.93    11148.25    517.11 o 
 -10   0  14     1188.41     1342.38     78.15 o 
  -8   0  14       81.06       45.89     37.25 o 
  -6   0  14     1801.80     1394.08    103.47 o 
  -4   0  14      282.02      316.90     57.74 o 
  -2   0  14     3344.28     3928.39    245.68 o 
   0   0  14      312.19      304.77     61.54 o 
   2   0  14        1.60       20.53     56.08 o 
   4   0  14      319.15      507.16     74.85 o 
   6   0  14     1926.46     2185.66    200.21 o 
   8   0  14     3347.19     3685.36    307.38 o 
  10   0  14     1595.15     1435.69    161.75 o 
  12   0  14       20.95       66.24    119.08 o 
 -31   1  14      425.26      382.46     64.49 o 
 -29   1  14       55.96       58.45     52.87 o 
 -27   1  14      286.07      372.33     51.25 o 
 -25   1  14       28.08       25.17     44.14 o 
 -23   1  14      292.72      266.05     43.38 o 
 -21   1  14      202.19      230.04     40.64 o 
 -19   1  14      306.58      236.10     37.59 o 
 -17   1  14       92.00       16.95     28.64 o 
 -15   1  14      834.09      800.44     44.93 o 
 -13   1  14      181.50      171.40     39.44 o 
 -11   1  14      246.52      207.76     28.96 o 
  -9   1  14     1509.81     1569.31     62.14 o 
  -7   1  14      201.31      280.73     49.09 o 
  -5   1  14      157.45      124.06     36.78 o 
  -3   1  14       53.13      119.98     50.74 o 
  -1   1  14       22.78      -15.66     37.99 o 
   1   1  14       31.99       -7.64     39.24 o 
   3   1  14      109.64       79.46     64.67 o 
   5   1  14       12.02       -8.20     49.76 o 
   7   1  14      108.70      303.66     96.75 o 
   9   1  14       29.15      -28.28     96.26 o 
  11   1  14      135.05      151.33    107.17 o 
  13   1  14        1.82       -3.47    115.36 o 
 -30   2  14      455.25      372.69     66.63 o 
 -28   2  14     1414.94     1464.44     92.04 o 
 -26   2  14     1033.34     1235.39    113.87 o 
 -24   2  14      949.72     1198.08     77.60 o 
 -22   2  14      350.50      341.54     50.60 o 
 -20   2  14       35.64       -0.52     38.22 o 
 -18   2  14     1124.05     1039.95     63.63 o 
 -16   2  14     2664.13     2463.63     97.32 o 
 -14   2  14     6792.95     7212.82    262.73 o 
 -12   2  14     7626.06     7239.83    298.88 o 
 -10   2  14      738.44      839.92     75.81 o 
  -8   2  14      113.57       84.34     35.64 o 
  -6   2  14       94.31      131.23     32.85 o 
  -4   2  14     1060.65      977.62    217.33 o 
  -2   2  14     2136.82     2141.21    122.42 o 
   0   2  14      926.78     1015.68     75.18 o 
   2   2  14      501.24      349.04    123.56 o 
   4   2  14     2172.96     2169.41    319.04 o 
   6   2  14      679.17      761.84     85.15 o 
   8   2  14       43.18       73.05    100.60 o 
  10   2  14       80.64      109.41     91.05 o 
  12   2  14       68.59       48.38     98.49 o 
 -31   3  14      372.97      360.92     96.88 o 
 -29   3  14      149.41      113.83     57.23 o 
 -27   3  14       63.17       75.15     53.29 o 
 -25   3  14       11.11       10.15     48.34 o 
 -23   3  14       15.32      -17.91     42.57 o 
 -21   3  14      324.25      316.38     49.26 o 
 -19   3  14      455.10      592.55     86.30 o 
 -17   3  14       23.07       34.96     33.47 o 
 -15   3  14     1766.26     1759.27     84.64 o 
 -13   3  14     1879.06     1726.37    104.99 o 
 -11   3  14        1.08       21.96     38.24 o 
  -9   3  14      306.56      466.00     83.06 o 
  -7   3  14      531.16      642.86     54.31 o 
  -5   3  14      290.61      179.26     52.84 o 
  -3   3  14      277.91      131.45     49.96 o 
  -1   3  14      215.12      205.56     54.25 o 
   1   3  14     2417.93     2404.03    162.62 o 
   3   3  14       63.49        1.66     54.73 o 
   5   3  14        5.04      -19.43     58.50 o 
   7   3  14       26.68       20.08     65.68 o 
   9   3  14       40.19       68.15     73.93 o 
  11   3  14        0.03       79.64     95.27 o 
 -30   4  14     1028.45      950.58     78.65 o 
 -28   4  14      847.66     1046.45     78.27 o 
 -26   4  14      509.08      505.22     59.12 o 
 -24   4  14     1264.94     1399.59     84.42 o 
 -22   4  14      856.92      933.23     61.85 o 
 -20   4  14     1186.51     1287.24    133.06 o 
 -18   4  14       45.40       42.68     34.75 o 
 -16   4  14       49.75      -12.97     33.04 o 
 -14   4  14      218.75      226.74     44.27 o 
 -12   4  14       13.63       -8.59     37.75 o 
 -10   4  14     1142.91     1258.47     79.00 o 
  -8   4  14     1857.12     1805.64    196.35 o 
  -6   4  14     2638.45     2548.19    135.84 o 
  -4   4  14     3322.29     3205.16    166.14 o 
  -2   4  14     1112.25     1115.71     89.81 o 
   0   4  14      556.76      522.79     65.24 o 
   2   4  14      298.59      380.60    172.30 o 
   4   4  14       16.01      -35.13     57.54 o 
   6   4  14      295.59      209.99     66.15 o 
   8   4  14       54.54      -33.86     67.27 o 
  10   4  14       94.34      144.74     77.29 o 
 -27   5  14       14.19      -25.58     48.50 o 
 -25   5  14      117.83      140.79     45.61 o 
 -23   5  14      100.72       62.98     41.00 o 
 -21   5  14      158.28      132.61     48.09 o 
 -19   5  14      526.33      570.32     67.25 o 
 -17   5  14      173.91       71.34     42.49 o 
 -15   5  14      226.09      231.87     44.05 o 
 -13   5  14       15.49       27.65     38.26 o 
 -11   5  14       46.75       -2.78     38.41 o 
  -9   5  14       68.19       62.84     38.39 o 
  -7   5  14        9.55      -45.74     45.82 o 
  -5   5  14      523.41      581.04     54.49 o 
  -3   5  14     1265.38     1399.00    166.84 o 
  -1   5  14      610.39      538.87    165.97 o 
   1   5  14       55.59      102.12     53.25 o 
   3   5  14       25.67        7.82     55.16 o 
   5   5  14      126.04      133.57     62.17 o 
   7   5  14      139.67      181.61     78.40 o 
   9   5  14        3.23       20.50     72.57 o 
 -26   6  14      180.92      152.77     46.67 o 
 -24   6  14      844.38      754.45     57.12 o 
 -22   6  14      742.52      700.37     51.97 o 
 -20   6  14       46.90       30.21     41.45 o 
 -18   6  14       25.72       20.94     38.53 o 
 -16   6  14      248.45      324.40     44.64 o 
 -14   6  14     5602.36     6496.05    315.62 o 
 -12   6  14     4875.42     5251.95    323.70 o 
 -10   6  14      895.22      878.36     61.65 o 
  -8   6  14      113.07      185.44     36.47 o 
  -6   6  14      353.65      283.75     41.16 o 
  -4   6  14      335.11      300.73     55.95 o 
  -2   6  14      309.40      301.93     50.41 o 
   0   6  14      637.53      630.50     66.35 o 
   2   6  14      147.71      140.04     52.95 o 
   4   6  14      157.58      139.70     60.16 o 
   6   6  14      593.67      576.66     74.44 o 
   8   6  14      142.36      140.48     67.79 o 
 -25   7  14      119.51      -52.10    133.97 o 
 -23   7  14       83.07      212.21    100.91 o 
 -21   7  14       57.56       -0.96     89.19 o 
 -19   7  14       11.21       28.52     89.18 o 
 -17   7  14      100.88       83.83     83.64 o 
 -15   7  14     1452.86     1243.29    149.35 o 
 -13   7  14     2563.03     2905.25    513.30 o 
 -11   7  14     2238.98     2232.21    175.99 o 
  -9   7  14       19.19       20.64     82.37 o 
  -7   7  14      588.29      597.95    134.22 o 
  -5   7  14       36.94       72.21     81.50 o 
  -3   7  14      385.26      457.93     94.77 o 
  -1   7  14      590.55      357.50    135.70 o 
   1   7  14        2.64       78.89    125.78 o 
   3   7  14        0.58      -10.42    142.40 o 
   5   7  14       86.73       27.29    140.42 o 
 -22   8  14      562.79      456.48    145.63 o 
 -20   8  14      773.68      843.50    169.20 o 
 -18   8  14      242.86      108.02     91.48 o 
 -16   8  14      467.24      662.76    108.12 o 
 -14   8  14      988.20     1044.06    117.52 o 
 -12   8  14     1151.17     1534.93    323.63 o 
 -10   8  14      370.80      552.72    163.24 o 
  -8   8  14        1.81       -9.70     89.55 o 
  -6   8  14      366.49      333.56     94.10 o 
  -4   8  14      541.52      477.94     99.89 o 
  -2   8  14      420.99      374.61    138.19 o 
   0   8  14        1.61      -57.06    130.49 o 
   2   8  14       83.81       32.00    133.47 o 
 -17   9  14      184.99      153.03    105.06 o 
 -15   9  14      116.69      194.57    104.29 o 
 -13   9  14      576.20      486.53    303.29 o 
 -11   9  14       59.10       38.16     99.59 o 
  -9   9  14       22.66       34.41     91.15 o 
  -7   9  14       23.97      -30.96     92.86 o 
  -5   9  14       67.34       20.11    103.32 o 
  -3   9  14      456.25      417.03    203.06 o 
  -1   9  14        5.05       62.02    153.32 o 
 -31   1  15      365.55      340.59     61.81 o 
 -29   1  15       80.59       53.10     54.50 o 
 -27   1  15      358.39      337.88     61.03 o 
 -25   1  15     1531.07     1610.56    193.54 o 
 -23   1  15      580.52      535.79     56.89 o 
 -21   1  15       23.30       37.75     44.82 o 
 -19   1  15       68.05       62.63     42.33 o 
 -17   1  15     3354.75     3274.98    163.85 o 
 -15   1  15    11642.99    11486.29    456.27 o 
 -13   1  15     5680.38     5611.66    202.59 o 
 -11   1  15        4.15        1.47     28.22 o 
  -9   1  15       28.69       42.33     32.59 o 
  -7   1  15      366.32      388.21     41.87 o 
  -5   1  15     4325.16     4235.43    185.76 o 
  -3   1  15      918.87      868.86     58.02 o 
  -1   1  15        9.91       21.15     41.95 o 
   1   1  15      422.20      561.79     55.21 o 
   3   1  15       25.62        5.41     51.79 o 
   5   1  15     1353.67     1826.58    208.15 o 
   7   1  15     1491.81     1707.10    176.14 o 
   9   1  15      171.94      158.53    109.41 o 
  11   1  15       14.09      -40.93    115.61 o 
 -30   2  15       11.21      -61.62     61.31 o 
 -28   2  15      281.46      324.99     89.06 o 
 -26   2  15        7.72      -23.19     51.23 o 
 -24   2  15      243.65      263.24     52.81 o 
 -22   2  15       35.42        3.54     52.82 o 
 -20   2  15        0.31       40.30     39.21 o 
 -18   2  15      501.20      598.01     90.85 o 
 -16   2  15        0.91      -10.67     35.50 o 
 -14   2  15        0.28      -18.37     33.75 o 
 -12   2  15      386.00      366.50     61.33 o 
 -10   2  15       21.56       54.77     48.75 o 
  -8   2  15      680.06      759.83     80.33 o 
  -6   2  15     1282.61     1170.66     80.07 o 
  -4   2  15      280.95      358.11     68.85 o 
  -2   2  15      298.73      351.43     54.71 o 
   0   2  15     1238.87     1169.52     85.71 o 
   2   2  15       85.42      -24.81     59.87 o 
   4   2  15      736.11      942.54    199.46 o 
   6   2  15      150.06      169.81    101.10 o 
   8   2  15       42.91       -0.50     96.51 o 
  10   2  15       23.92       62.77    102.96 o 
 -29   3  15      427.44      399.02     64.19 o 
 -27   3  15     1662.07     1685.15    102.72 o 
 -25   3  15     1672.96     1494.01     95.89 o 
 -23   3  15     2140.46     2311.09    127.10 o 
 -21   3  15      351.79      303.64     44.37 o 
 -19   3  15       20.93       45.93     38.13 o 
 -17   3  15      350.56      276.47     40.91 o 
 -15   3  15      679.37      717.71     57.40 o 
 -13   3  15     4294.28     4459.41    188.93 o 
 -11   3  15       59.13       89.49     42.59 o 
  -9   3  15       32.26       28.76     40.91 o 
  -7   3  15      167.58      142.23     43.25 o 
  -5   3  15     5369.13     5617.45    339.76 o 
  -3   3  15     4170.47     4154.11    258.17 o 
  -1   3  15      812.80      771.67    205.54 o 
   1   3  15       14.02        9.25     62.77 o 
   3   3  15      168.14      298.80     95.14 o 
   5   3  15      719.09      696.91     86.04 o 
   7   3  15        2.61       -1.16     73.19 o 
   9   3  15       23.79        0.74     77.93 o 
 -28   4  15        8.92      -18.90     54.61 o 
 -26   4  15      394.19      448.48    108.46 o 
 -24   4  15     1026.84      810.35     66.14 o 
 -22   4  15      720.98      556.86     51.06 o 
 -20   4  15       14.23       59.52     38.94 o 
 -18   4  15      657.08      545.86     47.00 o 
 -16   4  15        6.91      -18.97     35.03 o 
 -14   4  15      122.99       63.45     43.10 o 
 -12   4  15       91.98       93.18     59.90 o 
 -10   4  15       72.11       25.10     41.35 o 
  -8   4  15       46.69       29.78     41.92 o 
  -6   4  15      186.32      209.00     45.86 o 
  -4   4  15      362.82      404.50     58.98 o 
  -2   4  15       91.62      -22.88     66.98 o 
   0   4  15      188.24      175.56     80.63 o 
   2   4  15       31.92      -20.16     58.40 o 
   4   4  15      310.51      209.03     67.68 o 
   6   4  15      215.80      113.12    168.20 o 
   8   4  15      119.51      184.56     78.84 o 
 -27   5  15      440.10      392.65     57.88 o 
 -25   5  15     1203.75     1079.44     73.34 o 
 -23   5  15      513.09      477.13     50.52 o 
 -21   5  15      135.77       83.66     41.18 o 
 -19   5  15       48.63       21.57     37.66 o 
 -17   5  15     1254.17     1585.56    129.87 o 
 -15   5  15     2705.67     3212.60    168.06 o 
 -13   5  15      365.34      420.74     91.46 o 
 -11   5  15      350.51      505.52     52.76 o 
  -9   5  15      219.78      242.68     45.14 o 
  -7   5  15      820.82      844.63     66.35 o 
  -5   5  15     2796.61     2972.17    322.53 o 
  -3   5  15     1427.47     1634.32    118.89 o 
  -1   5  15        5.57      -34.01     51.99 o 
   1   5  15       28.46       27.46     55.80 o 
   3   5  15      837.37      825.66     96.51 o 
   5   5  15      289.55      269.85     70.53 o 
   7   5  15      541.87      458.27    146.74 o 
 -26   6  15      153.14      288.93     50.05 o 
 -24   6  15      684.79      713.69     61.04 o 
 -22   6  15      387.50      337.71     47.84 o 
 -20   6  15        1.86      -54.49     44.46 o 
 -18   6  15       11.07       -7.45     43.15 o 
 -16   6  15       10.65       19.42     40.45 o 
 -14   6  15      800.64      921.07    103.87 o 
 -12   6  15      725.51      757.29     73.36 o 
 -10   6  15       34.01       27.66     42.31 o 
  -8   6  15       19.11       10.98     40.03 o 
  -6   6  15      623.04      650.75     83.39 o 
  -4   6  15     1183.26     1333.48    191.86 o 
  -2   6  15      252.71      180.62     51.76 o 
   0   6  15       55.53       52.63     93.53 o 
   2   6  15      112.62      127.07     57.71 o 
   4   6  15       58.26       24.03     60.03 o 
   6   6  15      100.52       50.79     66.39 o 
 -23   7  15       24.91      -54.58    138.93 o 
 -21   7  15       16.84        1.50     97.83 o 
 -19   7  15      409.15      284.91     99.00 o 
 -17   7  15     2565.71     2858.38    219.56 o 
 -15   7  15      809.95      793.63    169.32 o 
 -13   7  15     2054.34     1995.20    181.73 o 
 -11   7  15      191.84       85.28    113.62 o 
  -9   7  15      312.98       74.81    125.16 o 
  -7   7  15      579.41      705.81    102.14 o 
  -5   7  15      656.43      642.26    211.74 o 
  -3   7  15       78.57       98.49    137.94 o 
  -1   7  15        1.76      -29.03    122.06 o 
   1   7  15       16.91      -80.88    142.40 o 
   3   7  15      140.46      150.34    157.54 o 
 -20   8  15       39.58       19.78     95.52 o 
 -18   8  15       84.26       52.03    100.64 o 
 -16   8  15     1857.48     2147.13    411.08 o 
 -14   8  15     1802.71     1755.05    158.23 o 
 -12   8  15        3.05       14.15     92.62 o 
 -10   8  15       33.99      -23.09     87.54 o 
  -8   8  15       39.83      -22.88     92.27 o 
  -6   8  15      327.40      456.79    201.32 o 
  -4   8  15      318.41      350.88    159.27 o 
  -2   8  15      122.53       46.14    132.23 o 
   0   8  15       54.87       -7.94    151.83 o 
 -13   9  15      279.48      299.12    278.85 o 
 -11   9  15       12.62       45.30    106.09 o 
  -9   9  15       26.98      -13.26     99.49 o 
  -7   9  15        4.83     -128.66    105.97 o 
 -30   0  16        7.25      -34.73    104.20 o 
 -28   0  16      447.69      332.94    113.87 o 
 -26   0  16      264.73      457.48    110.65 o 
 -24   0  16       26.14       -9.33     64.03 o 
 -22   0  16      504.96      425.23     69.21 o 
 -20   0  16     1135.02     1173.49    237.92 o 
 -18   0  16     4938.48     4521.92    362.71 o 
 -16   0  16     2984.03     2975.42    156.38 o 
 -14   0  16      134.01       84.17     45.49 o 
 -12   0  16      227.76      314.47     80.14 o 
 -10   0  16      612.53      576.49    111.38 o 
  -8   0  16     3770.61     4218.55    264.16 o 
  -6   0  16     1847.86     1774.67    441.47 o 
  -4   0  16       58.80      103.39     65.18 o 
  -2   0  16        8.00       25.76     63.56 o 
   0   0  16      644.74      604.41     83.17 o 
   2   0  16      679.22      775.19     92.30 o 
   4   0  16      165.71       84.85    100.48 o 
   6   0  16      482.14      412.57    121.32 o 
   8   0  16       12.11       39.20    107.17 o 
 -29   1  16       14.35      107.50     71.12 o 
 -27   1  16       43.66       -7.24     55.96 o 
 -25   1  16        6.45       57.95     53.69 o 
 -23   1  16      115.30      141.74     52.14 o 
 -21   1  16        0.64       37.88     47.16 o 
 -19   1  16      320.08      416.36     52.17 o 
 -17   1  16      111.91       38.56     39.54 o 
 -15   1  16        0.83      -21.72     37.54 o 
 -13   1  16        2.84      -23.87     36.58 o 
 -11   1  16      415.43      390.07     40.15 o 
  -9   1  16       49.28       81.10     40.78 o 
  -7   1  16       55.67      132.78     42.40 o 
  -5   1  16       22.07       13.25     42.27 o 
  -3   1  16       40.82      -20.90     44.67 o 
  -1   1  16      189.67       76.15     47.91 o 
   1   1  16       93.91      113.33     55.43 o 
   3   1  16        0.19        3.27     74.02 o 
   5   1  16        1.22      -17.41     80.37 o 
   7   1  16        0.28     -143.64     98.00 o 
   9   1  16        2.55        4.47    118.34 o 
 -30   2  16      179.76      178.65     67.05 o 
 -28   2  16      867.16     1002.18     81.52 o 
 -26   2  16      745.11      711.59     87.70 o 
 -24   2  16      131.10      135.28     62.89 o 
 -22   2  16       98.28       61.30    121.69 o 
 -20   2  16     2028.19     1942.91    109.57 o 
 -18   2  16     4254.06     4363.73    211.70 o 
 -16   2  16     2725.20     2880.88    162.34 o 
 -14   2  16       15.11      -15.12     43.30 o 
 -12   2  16       73.95       87.97     53.23 o 
 -10   2  16        5.57      -21.12     53.13 o 
  -8   2  16     2644.58     2945.42    160.50 o 
  -6   2  16     2583.71     2417.27    137.10 o 
  -4   2  16      268.55       91.46     50.62 o 
  -2   2  16      383.49      335.62     60.57 o 
   0   2  16       85.13       59.49     87.72 o 
   2   2  16     1693.44     1874.25    138.84 o 
   4   2  16      516.54      420.38    104.82 o 
   6   2  16       21.38      -45.37     80.67 o 
   8   2  16       17.92        6.70    104.69 o 
 -29   3  16       68.73       50.62     60.24 o 
 -27   3  16      246.09       95.03     57.80 o 
 -25   3  16      156.69       80.68     56.18 o 
 -23   3  16       49.23       58.11     46.07 o 
 -21   3  16       13.64        9.02     43.37 o 
 -19   3  16      325.87      361.33     69.72 o 
 -17   3  16      421.17      381.67     45.61 o 
 -15   3  16       13.21       31.15     38.92 o 
 -13   3  16     1678.26     1911.89    110.66 o 
 -11   3  16       47.32       44.74     44.97 o 
  -9   3  16     1365.82     1293.23     83.80 o 
  -7   3  16      369.59      548.27     56.99 o 
  -5   3  16       29.84        2.38     52.99 o 
  -3   3  16      100.15       41.56     59.55 o 
  -1   3  16       62.44      -30.98     59.39 o 
   1   3  16      441.56      499.09     74.88 o 
   3   3  16       54.55       69.38     65.42 o 
   5   3  16        5.67      -21.51     73.88 o 
   7   3  16       74.46       20.11     80.46 o 
 -28   4  16     1592.03     1804.56    108.34 o 
 -26   4  16     1003.18     1179.06    175.63 o 
 -24   4  16      318.52      357.45     51.28 o 
 -22   4  16      213.93      137.73     44.36 o 
 -20   4  16     1985.63     2011.54    126.42 o 
 -18   4  16     3660.77     3815.54    166.78 o 
 -16   4  16      998.98      956.83     95.13 o 
 -14   4  16      726.08      643.81     62.07 o 
 -12   4  16     2473.95     2673.94    145.46 o 
 -10   4  16       28.23       -8.90     44.21 o 
  -8   4  16     3136.19     3102.15    276.19 o 
  -6   4  16     2666.22     2723.97    147.38 o 
  -4   4  16      635.50      516.60     68.50 o 
  -2   4  16      304.62      227.35    148.61 o 
   0   4  16      796.30      671.67     80.31 o 
   2   4  16     1080.11     1319.74    112.66 o 
   4   4  16        7.84       23.24     80.50 o 
   6   4  16        3.59      -13.94     73.48 o 
 -27   5  16      176.36      292.74     58.01 o 
 -25   5  16      132.70       93.39     47.67 o 
 -23   5  16       43.69       64.93     45.04 o 
 -21   5  16      104.12       35.90     43.45 o 
 -19   5  16      972.35      974.28    112.34 o 
 -17   5  16      778.34      751.79     67.56 o 
 -15   5  16       57.18      144.11     48.51 o 
 -13   5  16      362.60      302.35     51.45 o 
 -11   5  16      647.57      672.52     62.79 o 
  -9   5  16        4.48       10.07     45.58 o 
  -7   5  16      649.76      804.21     68.18 o 
  -5   5  16      750.43      781.76     77.65 o 
  -3   5  16       85.38        6.64     77.16 o 
  -1   5  16        1.21      -24.42     57.22 o 
   1   5  16        9.42        9.21     61.97 o 
   3   5  16      151.91      186.25     69.20 o 
   5   5  16       41.71       39.95     73.88 o 
 -24   6  16      180.89      123.99     45.72 o 
 -22   6  16       83.84      100.63     52.66 o 
 -20   6  16      397.60      439.44     57.96 o 
 -18   6  16      585.93      565.58     59.39 o 
 -16   6  16      556.70      537.87     56.84 o 
 -14   6  16      327.81      196.59     46.97 o 
 -12   6  16      312.99      374.69    111.41 o 
 -10   6  16      946.59      880.99     69.03 o 
  -8   6  16     1060.38     1162.35     81.29 o 
  -6   6  16      166.19      129.45     47.61 o 
  -4   6  16       21.88      -32.23     56.44 o 
  -2   6  16        5.03      -13.06     54.18 o 
   0   6  16       89.07       49.20     59.13 o 
   2   6  16      217.47      250.96     66.82 o 
 -21   7  16       50.56      101.81    105.74 o 
 -19   7  16      127.07      123.16    101.72 o 
 -17   7  16      365.50      445.48    114.87 o 
 -15   7  16      107.53       24.77     91.00 o 
 -13   7  16       36.99      -85.87     84.57 o 
 -11   7  16      236.47      217.87     89.02 o 
  -9   7  16      340.27      322.23     92.67 o 
  -7   7  16      793.36      772.20    111.30 o 
  -5   7  16        2.40      -75.81     89.97 o 
  -3   7  16       35.81      -24.31    130.99 o 
  -1   7  16        2.36      -24.06    139.43 o 
   1   7  16      268.49       68.97    161.75 o 
 -18   8  16      203.26      190.88     98.63 o 
 -16   8  16      755.71      716.96    182.10 o 
 -14   8  16      291.35      284.64    107.82 o 
 -12   8  16      471.59      351.72    129.38 o 
 -10   8  16      173.90      190.88     95.82 o 
  -8   8  16      142.32       94.30    105.93 o 
  -6   8  16      482.31      668.08    109.65 o 
  -4   8  16      135.12       32.00    153.82 o 
 -29   1  17      353.77      355.32     70.35 o 
 -27   1  17      129.21       38.26     61.10 o 
 -25   1  17       49.56        0.11     55.30 o 
 -23   1  17       57.59       55.72     56.76 o 
 -21   1  17     1487.25     1596.23     94.18 o 
 -19   1  17     1480.05     1647.47     94.46 o 
 -17   1  17      728.48      708.54     55.69 o 
 -15   1  17      238.94      158.33     42.89 o 
 -13   1  17      400.75      388.21     47.03 o 
 -11   1  17     2401.32     2434.77    118.33 o 
  -9   1  17     2530.59     2738.07    130.19 o 
  -7   1  17      484.45      421.28     79.82 o 
  -5   1  17      110.53       29.85     46.04 o 
  -3   1  17        8.54      -57.42     47.24 o 
  -1   1  17       50.24       12.16     50.37 o 
   1   1  17       60.34       16.29     77.24 o 
   3   1  17      168.16      154.08     83.99 o 
   5   1  17      178.52      116.85    110.15 o 
 -28   2  17      368.45      252.43     80.26 o 
 -26   2  17        4.41      -16.03     65.70 o 
 -24   2  17      196.45      302.51     69.45 o 
 -22   2  17       66.68      -18.59     60.26 o 
 -20   2  17       13.40      -11.04     48.73 o 
 -18   2  17      189.08      133.53     49.48 o 
 -16   2  17        0.23        0.41     47.96 o 
 -14   2  17       58.45       -6.75     45.80 o 
 -12   2  17        0.56       23.92     60.56 o 
 -10   2  17       40.99       93.91     60.57 o 
  -8   2  17      181.56      172.42     86.21 o 
  -6   2  17      180.23       60.16     53.68 o 
  -4   2  17        1.02       -8.14     55.13 o 
  -2   2  17        4.28        1.79     57.48 o 
   0   2  17       98.06      146.76     70.80 o 
   2   2  17       91.46      121.50     74.87 o 
   4   2  17       34.01       36.21     81.82 o 
   6   2  17      117.25       48.87     99.48 o 
 -27   3  17      485.86      440.46     64.03 o 
 -25   3  17      175.78      276.31     66.72 o 
 -23   3  17      801.21      615.46     67.00 o 
 -21   3  17     1570.20     1631.19    178.88 o 
 -19   3  17     2404.69     2901.12    150.52 o 
 -17   3  17      505.63      706.16    123.17 o 
 -15   3  17      311.16      158.72    122.56 o 
 -13   3  17        4.29      -47.66     57.51 o 
 -11   3  17      399.38      264.54     59.66 o 
  -9   3  17     2003.46     1919.26    136.13 o 
  -7   3  17      949.28     1269.52    315.82 o 
  -5   3  17       31.33        3.96     76.04 o 
  -3   3  17       41.12       99.38     62.74 o 
  -1   3  17      829.70      624.33    154.31 o 
   1   3  17     1417.48     1516.77    125.02 o 
   3   3  17      776.30      497.46     89.56 o 
   5   3  17       12.26        5.93     82.43 o 
 -26   4  17       14.97       10.59     56.07 o 
 -24   4  17       48.57       94.60     48.97 o 
 -22   4  17      286.45      279.55     68.36 o 
 -20   4  17       45.37       36.13     43.90 o 
 -18   4  17        1.78      -15.48     42.99 o 
 -16   4  17      482.42      547.18     62.30 o 
 -14   4  17      188.72      129.49     50.79 o 
 -12   4  17      226.82      191.51     50.45 o 
 -10   4  17       31.08      -19.07     46.79 o 
  -8   4  17        7.55       -9.11     49.38 o 
  -6   4  17       99.36       62.55     58.85 o 
  -4   4  17      104.54      129.01    118.46 o 
  -2   4  17       78.76      123.55     63.74 o 
   0   4  17       95.69       72.16     67.33 o 
   2   4  17      287.99      259.56     74.83 o 
   4   4  17       54.40      140.95     77.77 o 
 -25   5  17      313.33      289.63     65.46 o 
 -23   5  17      535.56      430.31     53.37 o 
 -21   5  17      941.94      994.19     79.32 o 
 -19   5  17      442.50      526.09     82.19 o 
 -17   5  17      726.93      877.31     74.10 o 
 -15   5  17       50.92        5.43     50.20 o 
 -13   5  17        5.03       57.96     49.24 o 
 -11   5  17      173.81      174.24     53.16 o 
  -9   5  17      954.01      874.70    106.67 o 
  -7   5  17      820.86      558.77     63.50 o 
  -5   5  17        5.24       -0.81     58.80 o 
  -3   5  17        7.85       33.97     75.05 o 
  -1   5  17      215.84      234.53    119.08 o 
   1   5  17      294.06      268.63    161.88 o 
 -22   6  17       65.13       53.42     55.49 o 
 -20   6  17      155.41      202.42     55.85 o 
 -18   6  17      566.21      728.52    110.73 o 
 -16   6  17       23.92       61.07     49.99 o 
 -14   6  17      124.14       78.00     55.99 o 
 -12   6  17      163.27      125.42     59.96 o 
 -10   6  17      186.17       96.57     49.44 o 
  -8   6  17        6.22       16.79     48.90 o 
  -6   6  17        1.31        8.78     53.86 o 
  -4   6  17       27.31       43.88     56.62 o 
  -2   6  17      266.06      360.98     70.46 o 
   0   6  17      196.63      184.29     67.63 o 
 -19   7  17      719.43      721.28    159.65 o 
 -17   7  17      497.18      841.72    225.39 o 
 -15   7  17        6.57       68.45     96.66 o 
 -13   7  17      276.76      327.57    126.28 o 
 -11   7  17      356.64      227.69    101.28 o 
  -9   7  17      551.32      588.54    110.52 o 
  -7   7  17      472.82      557.36    110.60 o 
  -5   7  17      162.50      115.86    139.18 o 
  -3   7  17      220.19      307.63    154.56 o 
 -28   0  18      168.42       87.08    117.84 o 
 -26   0  18      202.85       32.50    103.20 o 
 -24   0  18     1302.41     1226.55    147.36 o 
 -22   0  18     1835.29     2011.81    310.98 o 
 -20   0  18      174.19      165.20     68.17 o 
 -18   0  18       79.84       78.82     65.49 o 
 -16   0  18        4.87       14.61     52.04 o 
 -14   0  18     1111.32     1288.70    124.35 o 
 -12   0  18     3311.56     3259.34    359.08 o 
 -10   0  18     3976.66     3652.54    264.83 o 
  -8   0  18      779.94      635.77     87.41 o 
  -6   0  18        8.80      -15.41     72.14 o 
  -4   0  18       12.58       31.16    136.82 o 
  -2   0  18      223.84      245.45     81.16 o 
   0   0  18      203.75      226.56     89.37 o 
   2   0  18      192.41      462.69    126.03 o 
   4   0  18      138.28      149.60    113.13 o 
 -27   1  18        2.31        1.77     64.26 o 
 -25   1  18       27.96       60.51     58.94 o 
 -23   1  18        0.62       39.69     56.58 o 
 -21   1  18       38.44      -34.85     54.87 o 
 -19   1  18      101.25      111.58     47.60 o 
 -17   1  18      693.37      688.88     72.17 o 
 -15   1  18      341.38      296.82     48.35 o 
 -13   1  18      248.01      259.80     47.00 o 
 -11   1  18      619.71      660.60     59.49 o 
  -9   1  18      120.38       30.29     52.14 o 
  -7   1  18        0.80      -21.28     49.65 o 
  -5   1  18        1.05      -28.80     52.44 o 
  -3   1  18       29.27       38.16     53.86 o 
  -1   1  18        4.42       32.60     70.27 o 
   1   1  18       41.35       52.96     89.56 o 
   3   1  18        8.39        7.12     86.86 o 
 -26   2  18       13.28      -16.11     71.92 o 
 -24   2  18      294.94      224.86     68.94 o 
 -22   2  18     1029.35      836.87     87.79 o 
 -20   2  18     1086.84     1048.37    120.88 o 
 -18   2  18        2.81       33.83     51.26 o 
 -16   2  18        4.45      -16.88     50.75 o 
 -14   2  18      264.26      233.78    104.32 o 
 -12   2  18     4239.37     4896.21    301.91 o 
 -10   2  18      863.10      704.07    135.46 o 
  -8   2  18      161.62      111.37     68.07 o 
  -6   2  18       24.09       32.25     63.27 o 
  -4   2  18      326.41      433.17     92.63 o 
  -2   2  18     1389.65     1554.52    109.09 o 
   0   2  18        2.79      -46.57     78.56 o 
   2   2  18        4.20       37.18     80.16 o 
 -27   3  18        3.19      -12.44     68.85 o 
 -25   3  18       22.15       -6.31     66.65 o 
 -23   3  18       39.63       91.60     70.59 o 
 -21   3  18      332.50      379.37     69.87 o 
 -19   3  18      142.90      115.96     50.75 o 
 -17   3  18        2.69      -49.00     49.79 o 
 -15   3  18        9.62       23.68     63.66 o 
 -13   3  18       52.89      108.37     63.60 o 
 -11   3  18       90.36      156.24     64.73 o 
  -9   3  18       49.71      -18.00     61.61 o 
  -7   3  18        5.02      -54.67     81.37 o 
  -5   3  18       31.63      -31.02     63.98 o 
  -3   3  18        1.17      -38.51     67.96 o 
  -1   3  18       88.09        3.24     74.26 o 
   1   3  18      110.11      129.98     76.93 o 
   3   3  18       12.82      -12.97     82.57 o 
 -24   4  18      801.08      887.90     74.23 o 
 -22   4  18     1457.79     1620.85    186.38 o 
 -20   4  18      754.50      690.49    133.63 o 
 -18   4  18       12.71       30.04     66.93 o 
 -16   4  18        4.65      -37.23     61.02 o 
 -14   4  18      101.29       88.15     60.89 o 
 -12   4  18      955.40     1073.85     96.74 o 
 -10   4  18      682.74      433.18     70.39 o 
  -8   4  18       81.82       82.56     73.56 o 
  -6   4  18       10.79       -1.43     63.07 o 
  -4   4  18       99.34       55.16     67.44 o 
  -2   4  18      243.23      219.10     71.46 o 
   0   4  18      311.31      220.87     74.78 o 
 -23   5  18      146.76      109.30     51.82 o 
 -21   5  18      196.47      141.33     75.22 o 
 -19   5  18       39.06       39.61     56.88 o 
 -17   5  18       44.03       38.40     55.67 o 
 -15   5  18        8.10       12.42     55.28 o 
 -13   5  18      372.17      421.48     60.64 o 
 -11   5  18      669.16      587.68     66.48 o 
  -9   5  18      101.00       73.82     54.90 o 
  -7   5  18       79.67       56.50     63.48 o 
  -5   5  18        2.71       -9.06     62.75 o 
  -3   5  18      127.29      139.41     68.89 o 
  -1   5  18       85.84       71.96     69.44 o 
 -20   6  18      458.86      536.25     65.87 o 
 -18   6  18        2.59       11.59     55.39 o 
 -16   6  18       37.74      -16.67     53.46 o 
 -14   6  18      659.44      720.38    138.28 o 
 -12   6  18     1411.34     1354.49    133.63 o 
 -10   6  18      522.19      353.29     89.35 o 
  -8   6  18        1.56      -32.96     53.11 o 
  -6   6  18        1.01       49.43     61.14 o 
  -4   6  18      263.71      408.20    118.21 o 
 -13   7  18      505.73      376.51    111.64 o 
 -11   7  18      415.04      335.34    107.93 o 
 -25   1  19      961.69     1040.60    106.40 o 
 -23   1  19      608.26      741.94     92.18 o 
 -21   1  19       97.10      162.56     60.57 o 
 -19   1  19       22.56      -21.96     51.09 o 
 -17   1  19      450.55      304.98     52.83 o 
 -15   1  19     2634.08     2434.01    182.48 o 
 -13   1  19     1431.84     1140.48    259.86 o 
 -11   1  19       94.93       47.25     51.49 o 
  -9   1  19        9.64       -2.36     52.01 o 
  -7   1  19      244.12      185.92     57.12 o 
  -5   1  19     1094.01     1063.86     93.36 o 
  -3   1  19      303.76      352.07     78.17 o 
  -1   1  19       12.31        7.84     86.57 o 
   1   1  19        0.44      -73.16     85.04 o 
 -26   2  19        6.97       42.42     73.43 o 
 -24   2  19       84.13      144.85     76.02 o 
 -22   2  19        3.93       30.91     65.03 o 
 -20   2  19       11.10       12.24     57.87 o 
 -18   2  19       75.23      142.48     59.18 o 
 -16   2  19       32.17        6.69     55.14 o 
 -14   2  19       25.02      -26.78     70.65 o 
 -12   2  19      136.42      105.24     67.10 o 
 -10   2  19        6.25       64.75     70.18 o 
  -8   2  19       65.41        2.41     72.18 o 
  -6   2  19       86.39       87.68     67.82 o 
  -4   2  19       75.05       75.34     67.34 o 
  -2   2  19        8.01       49.19     82.91 o 
   0   2  19        6.80       -3.67     86.29 o 
 -25   3  19      508.49      596.02     83.31 o 
 -23   3  19      542.60      502.45     67.75 o 
 -21   3  19      200.49      174.90     60.10 o 
 -19   3  19      402.70      357.98     60.76 o 
 -17   3  19      228.94      212.68     75.02 o 
 -15   3  19      536.04      540.57    220.80 o 
 -13   3  19      296.86      307.59    153.57 o 
 -11   3  19       28.44       75.34     66.60 o 
  -9   3  19       12.29       23.44     68.33 o 
  -7   3  19       47.85       20.47     70.82 o 
  -5   3  19      501.69      499.76    155.18 o 
  -3   3  19      253.38      232.26     82.12 o 
  -1   3  19      162.45      -48.91     78.88 o 
 -22   4  19      359.11      362.88     62.38 o 
 -20   4  19        0.18      -55.65     70.03 o 
 -18   4  19        3.53      -51.86     66.41 o 
 -16   4  19      242.08      269.75     72.87 o 
 -14   4  19       76.31       39.36     63.75 o 
 -12   4  19       27.35       38.97     64.60 o 
 -10   4  19       15.36       23.95     68.04 o 
  -8   4  19       62.04      110.16     70.12 o 
  -6   4  19       90.32       47.29     70.69 o 
  -4   4  19       70.51       48.24     72.44 o 
  -2   4  19       16.52        7.78     74.46 o 
 -19   5  19        3.98       19.80     68.29 o 
 -17   5  19      279.02      304.52     72.96 o 
 -15   5  19      186.08       25.86    101.47 o 
 -13   5  19      303.01      340.55     73.34 o 
 -11   5  19      186.75      166.32     66.73 o 
  -9   5  19      197.49      180.56     69.90 o 
  -7   5  19      311.02      252.95     72.03 o 
  -5   5  19      160.78      118.21     71.79 o 
 -14   6  19      361.63      384.47     63.76 o 
 -12   6  19       39.07       -6.82     56.91 o 
 -10   6  19       22.48       31.38     59.14 o 
 -24   0  20      918.73     1070.75    153.82 o 
 -22   0  20       21.49       14.39    116.35 o 
 -20   0  20        2.71      -41.43    102.96 o 
 -18   0  20      332.26      376.85    109.41 o 
 -16   0  20     1432.84     1793.84    249.45 o 
 -14   0  20      754.68      743.78     97.97 o 
 -12   0  20      238.56      230.90     86.44 o 
 -10   0  20      192.77      174.87    179.00 o 
  -8   0  20      604.00      540.80     95.88 o 
  -6   0  20      480.79      729.72    103.90 o 
  -4   0  20       58.97       50.97     91.47 o 
  -2   0  20       53.76       40.33     98.97 o 
 -23   1  20        0.03      -36.00     66.40 o 
 -21   1  20       79.95       72.24     64.72 o 
 -19   1  20        0.20       51.88     55.83 o 
 -17   1  20      111.70       83.18     53.62 o 
 -15   1  20      518.78      451.86     68.09 o 
 -13   1  20        9.61        9.34     60.56 o 
 -11   1  20       19.61       11.10     58.87 o 
  -9   1  20      122.30       63.78     71.04 o 
  -7   1  20       40.88      -23.60     71.49 o 
  -5   1  20        8.70       60.04     73.14 o 
  -3   1  20       12.25        8.65     80.71 o 
 -22   2  20        1.86       22.94     71.42 o 
 -20   2  20      187.78      221.32     64.20 o 
 -18   2  20      731.08      538.04     69.28 o 
 -16   2  20      733.13      536.86    149.97 o 
 -14   2  20      342.25      216.15    137.32 o 
 -12   2  20      137.66       76.95     77.99 o 
 -10   2  20        2.97      -16.98     76.38 o 
  -8   2  20       66.84      109.24     79.35 o 
  -6   2  20       59.16        0.58     79.12 o 
  -4   2  20      203.95      321.29     80.82 o 
 -21   3  20        6.46      -11.62     62.14 o 
 -19   3  20       84.96       31.28     76.09 o 
 -17   3  20      355.61      306.39     78.90 o 
 -15   3  20      484.30      583.00     88.17 o 
 -13   3  20       11.10       22.63     68.78 o 
 -11   3  20       25.32       31.53     74.74 o 
  -9   3  20        8.25       44.99     77.46 o 
  -7   3  20        8.53       23.59     76.38 o 
  -5   3  20       15.19       -1.05     79.68 o 
 -18   4  20      259.64      199.81     78.05 o 
 -16   4  20      769.18      544.97     94.52 o 
 -14   4  20       24.46       12.96     70.34 o 
 -12   4  20       16.45       48.53     74.55 o 
 -10   4  20       19.75       79.62     89.93 o 
  -8   4  20      507.81      741.18    110.65 o 
 -19   1  21      374.72      453.75     75.54 o 
 -17   1  21      243.39      165.73     70.10 o 
 -15   1  21       51.83      134.93     88.06 o 
 -13   1  21       38.65       36.32     84.57 o 
 -11   1  21      582.98      580.69     84.52 o 
  -9   1  21      887.29     1118.92    102.77 o 
 -18   2  21       94.95        2.19     81.96 o 
 -16   2  21        6.22       18.09     78.84 o 
 -14   2  21       14.55        7.60     82.90 o 
 -12   2  21        4.51      -22.82     83.87 o 
 -10   2  21        1.28      -22.30     82.93 o 
 -15   3  21       73.86      185.70    107.17 o 
 -13   3  21        1.04      -25.18     78.91 o 
                                                 
